# Supplementary material for: Exploring the Landscape of Heterocyclic Quinones for Redox Flow Batteries
Source: ACS Appl Energy Mater. 2023 Dec 28;7(2):414–26. doi: 10.1021/acsaem.3c02223 (PMC10806605; doi:10.1021/acsaem.3c02223)
Supplement: Supplementary file 2 — ae3c02223_si_002.cif [file ae3c02223_si_002.cif]

#-------------------------------------------------------------------------------
# This CIF originates from:
#-------------------------------------------------------------------------------
# University of Cambridge, Department of Chemistry,
# Lensfield Road, Cambridge, CB2 1EW, United Kingdom
#-------------------------------------------------------------------------------

#===============================================================================
data_DW_B2_0304
#===============================================================================
_audit_creation_method                SHELXL-2018/3

#-------------------------------------------------------------------------------
# Inserted by local software: cifUpdate ver. 3.1  (Andrew D. Bond, March 2019)
#-------------------------------------------------------------------------------
_cambridge_user_name                  'Rajesh Jethwa'
_cambridge_user_crsid                 rj345
_cambridge_supervisor_name            'Dominic Wright'
_cambridge_supervisor_crsid           dsw1000
_cambridge_crystallographer_name      'Andrew Bond'
_cambridge_crystallographer_crsid     adb29
_cambridge_sample_id                  RJ173A
_cambridge_data_id                    DW_B2_0304
#-------------------------------------------------------------------------------

_chemical_name_systematic             ?
_chemical_name_common                 ?
_chemical_melting_point               ?
_chemical_formula_moiety              'C6 N4 O2 S2'
_chemical_formula_sum                 'C6 N4 O2 S2'
_chemical_formula_weight              224.22

loop_
_atom_type_symbol
_atom_type_description
_atom_type_scat_dispersion_real
_atom_type_scat_dispersion_imag
_atom_type_scat_source
C C 0.0181 0.0091 'International Tables Vol C Tables 4.2.6.8 and 6.1.1.4'
N N 0.0311 0.0180 'International Tables Vol C Tables 4.2.6.8 and 6.1.1.4'
O O 0.0492 0.0322 'International Tables Vol C Tables 4.2.6.8 and 6.1.1.4'
S S 0.3331 0.5567 'International Tables Vol C Tables 4.2.6.8 and 6.1.1.4'

_space_group_crystal_system           monoclinic
_space_group_IT_number                14
_space_group_name_H-M_alt             'P 21/n'
_space_group_name_Hall                '-P 2yn'

_shelx_space_group_comment
;
The symmetry employed for this shelxl refinement is uniquely defined
by the following loop, which should always be used as a source of
symmetry information in preference to the above space-group names.
They are only intended as comments.
;

loop_
_space_group_symop_operation_xyz
'x, y, z'
'-x+1/2, y+1/2, -z+1/2'
'-x, -y, -z'
'x-1/2, -y-1/2, z-1/2'

_cell_length_a                        8.7904(6)
_cell_length_b                        5.5796(4)
_cell_length_c                        8.7930(6)
_cell_angle_alpha                     90
_cell_angle_beta                      119.563(2)
_cell_angle_gamma                     90
_cell_volume                          375.12(5)
_cell_formula_units_Z                 2
_cell_measurement_temperature         180(2)
_cell_measurement_reflns_used         3874
_cell_measurement_theta_min           5.79
_cell_measurement_theta_max           66.68

_exptl_crystal_description            plate
_exptl_crystal_colour                 orange
_exptl_crystal_density_meas           ?
_exptl_crystal_density_method         ?
_exptl_crystal_density_diffrn         1.985
_exptl_crystal_F_000                  224
_exptl_transmission_factor_min        ?
_exptl_transmission_factor_max        ?
_exptl_crystal_size_max               0.300
_exptl_crystal_size_mid               0.300
_exptl_crystal_size_min               0.050
_exptl_absorpt_coefficient_mu         6.280
_shelx_estimated_absorpt_T_min        0.255
_shelx_estimated_absorpt_T_max        0.744
_exptl_absorpt_correction_type        multi-scan
_exptl_absorpt_correction_T_min       0.4424
_exptl_absorpt_correction_T_max       0.7528
_exptl_absorpt_process_details        'SADABS (Bruker, 2014)'

_diffrn_ambient_temperature           180(2)
_diffrn_radiation_wavelength          1.54178
_diffrn_radiation_type                CuK\a
_diffrn_source                        'Incoatec I\mS Cu microsource'
_diffrn_measurement_device_type       'Bruker D8-QUEST PHOTON-III'
_diffrn_measurement_method            '\w and \f-scans'
_diffrn_detector_area_resol_mean      ?
_diffrn_reflns_number                 3632
_diffrn_reflns_av_unetI/netI          0.0392
_diffrn_reflns_av_R_equivalents       0.0454
_diffrn_reflns_limit_h_min            -10
_diffrn_reflns_limit_h_max            10
_diffrn_reflns_limit_k_min            -6
_diffrn_reflns_limit_k_max            6
_diffrn_reflns_limit_l_min            -10
_diffrn_reflns_limit_l_max            10
_diffrn_reflns_theta_min              5.785
_diffrn_reflns_theta_max              66.670
_diffrn_reflns_theta_full             66.670
_diffrn_measured_fraction_theta_max   0.987
_diffrn_measured_fraction_theta_full  0.987
_diffrn_reflns_Laue_measured_fraction_max 0.987
_diffrn_reflns_Laue_measured_fraction_full 0.987
_diffrn_reflns_point_group_measured_fraction_max 0.987
_diffrn_reflns_point_group_measured_fraction_full 0.987
_reflns_number_total                  658
_reflns_number_gt                     655
_reflns_threshold_expression          'I > 2\s(I)'
_reflns_Friedel_coverage              0.000
_reflns_Friedel_fraction_max          .
_reflns_Friedel_fraction_full         .

_reflns_special_details
;
Reflections were merged by SHELXL according to the crystal
class for the calculation of statistics and refinement.

_reflns_Friedel_fraction is defined as the number of unique
Friedel pairs measured divided by the number that would be
possible theoretically, ignoring centric projections and
systematic absences. Completness statistics refer to single and
composite reflections containing twin component 1 only.

===============================================================================
INTENSITY STATISTICS FOR DATASET # 1  DW_B2_0304_0m.hkl
===============================================================================
 Resolution   #Data #Theory %Complete Redundancy Mean I Mean I/s Rmerge  Rsigma
-------------------------------------------------------------------------------
  Inf - 3.45      11     16     68.8     1.69     85.55   17.35  0.0288  0.0534
 3.45 - 2.31      26     27     96.3     2.41    161.80   19.38  0.0380  0.0415
 2.31 - 1.80      40     40    100.0     3.47    141.21   24.02  0.0303  0.0445
 1.80 - 1.65      33     34     97.1     3.97    108.78   23.73  0.0545  0.0442
 1.65 - 1.44      37     37    100.0     5.49     72.78   29.27  0.0442  0.0331
 1.44 - 1.36      35     36     97.2     7.28     77.07   35.51  0.0429  0.0267
 1.36 - 1.26      36     36    100.0     7.31     63.99   36.78  0.0452  0.0257
 1.26 - 1.22      39     40     97.5     6.72     58.33   32.41  0.0537  0.0261
 1.22 - 1.14      43     44     97.7     7.00     47.67   32.10  0.0500  0.0300
 1.14 - 1.10      26     26    100.0     6.92     73.44   35.25  0.0417  0.0299
 1.10 - 1.07      38     38    100.0     6.05     45.04   27.81  0.0369  0.0308
 1.07 - 1.03      38     38    100.0     5.95     54.84   32.46  0.0451  0.0296
 1.03 - 1.00      37     37    100.0     5.97     28.89   30.87  0.0475  0.0293
 1.00 - 0.97      39     39    100.0     4.74     32.40   25.87  0.0670  0.0340
 0.97 - 0.94      46     47     97.9     4.04     31.23   25.38  0.0497  0.0388
 0.94 - 0.92      39     39    100.0     4.03     14.20   21.90  0.0473  0.0370
 0.92 - 0.91      17     17    100.0     3.94     40.81   26.65  0.0590  0.0344
 0.91 - 0.88      59     59    100.0     3.51     20.53   22.89  0.0470  0.0397
 0.88 - 0.87      14     14    100.0     3.00     32.73   19.90  0.0484  0.0411
 0.87 - 0.85      61     61    100.0     3.39     18.21   22.03  0.0497  0.0387
 0.85 - 0.84      20     21     95.2     2.43      9.53   19.25  0.0575  0.0477
-------------------------------------------------------------------------------
 0.94 - 0.84     210    211     99.5     3.46     20.09   22.22  0.0505  0.0387
  Inf - 0.84     734    746     98.4     4.87     54.63   27.14  0.0454  0.0359
===============================================================================
;

_computing_data_collection            'APEX3 (Bruker, 2016)'
_computing_cell_refinement            'SAINT (Bruker, 2016)'
_computing_data_reduction             SAINT
_computing_structure_solution         'SHELXT (Sheldrick, 2015)'
_computing_structure_refinement       'SHELXL (Sheldrick, 2015)'
_computing_molecular_graphics         'Mercury (Macrae et al., 2008)'
_computing_publication_material       SHELXL

_refine_special_details
;
Refined as a 2-component twin.
TWIN 0 0 1  0 -1 0  1 0 0
BASF = 0.404(3)

The structure is monoclinic with an approximate hexagonal metric
(a approx. = c, beta approx. = 120 deg.). The twin law is a 2-fold
rotation around [1 0 1].
;

_refine_ls_structure_factor_coef      Fsqd
_refine_ls_matrix_type                full
_refine_ls_weighting_scheme           calc
_refine_ls_weighting_details
 'w=1/[\s^2^(Fo^2^)+(0.0752P)^2^+0.0717P] where P=(Fo^2^+2Fc^2^)/3'
_atom_sites_solution_primary          dual
_atom_sites_solution_secondary        difmap
_atom_sites_solution_hydrogens        .
_refine_ls_hydrogen_treatment         undef
_refine_ls_extinction_method          none
_refine_ls_extinction_coef            .
_refine_ls_number_reflns              658
_refine_ls_number_parameters          65
_refine_ls_number_restraints          0
_refine_ls_R_factor_all               0.0349
_refine_ls_R_factor_gt                0.0349
_refine_ls_wR_factor_ref              0.0932
_refine_ls_wR_factor_gt               0.0932
_refine_ls_goodness_of_fit_ref        1.070
_refine_ls_restrained_S_all           1.070
_refine_ls_shift/su_max               0.000
_refine_ls_shift/su_mean              0.000
_refine_diff_density_max              0.403
_refine_diff_density_min              -0.582
_refine_diff_density_rms              0.090

loop_
_atom_site_label
_atom_site_type_symbol
_atom_site_fract_x
_atom_site_fract_y
_atom_site_fract_z
_atom_site_U_iso_or_equiv
_atom_site_adp_type
_atom_site_occupancy
_atom_site_site_symmetry_order
_atom_site_calc_flag
_atom_site_refinement_flags_posn
_atom_site_refinement_flags_adp
_atom_site_refinement_flags_occupancy
_atom_site_disorder_assembly
_atom_site_disorder_group
S1 S 0.35157(10) 0.23254(12) 0.48404(10) 0.0250(3) Uani 1 1 d . . . . .
O1 O -0.0191(3) 0.8422(3) 0.2666(3) 0.0253(5) Uani 1 1 d . . . . .
N1 N 0.2363(3) 0.4659(4) 0.3818(3) 0.0225(5) Uani 1 1 d . . . . .
N2 N 0.2577(3) 0.1585(4) 0.5963(3) 0.0228(5) Uani 1 1 d . . . . .
C1 C -0.0120(3) 0.6904(5) 0.3681(3) 0.0182(6) Uani 1 1 d . . . . .
C2 C 0.1204(3) 0.4924(4) 0.4345(3) 0.0173(5) Uani 1 1 d . . . . .
C3 C 0.1302(4) 0.3171(4) 0.5565(3) 0.0183(6) Uani 1 1 d . . . . .

loop_
_atom_site_aniso_label
_atom_site_aniso_U_11
_atom_site_aniso_U_22
_atom_site_aniso_U_33
_atom_site_aniso_U_23
_atom_site_aniso_U_13
_atom_site_aniso_U_12
S1 0.0264(6) 0.0288(4) 0.0221(5) 0.0025(3) 0.0138(3) 0.0094(3)
O1 0.0287(11) 0.0217(9) 0.0240(11) 0.0087(8) 0.0119(8) 0.0011(8)
N1 0.0236(11) 0.0249(12) 0.0175(11) 0.0011(9) 0.0090(9) 0.0046(9)
N2 0.0231(12) 0.0209(11) 0.0199(12) 0.0002(9) 0.0070(9) 0.0060(9)
C1 0.0187(14) 0.0158(12) 0.0157(13) -0.0002(9) 0.0052(10) -0.0012(9)
C2 0.0203(12) 0.0201(10) 0.0105(11) 0.0000(9) 0.0069(9) 0.0009(9)
C3 0.0209(14) 0.0146(11) 0.0138(12) -0.0020(10) 0.0042(10) 0.0010(10)

_geom_special_details
;
All esds (except the esd in the dihedral angle between two l.s. planes)
are estimated using the full covariance matrix.  The cell esds are taken
into account individually in the estimation of esds in distances, angles
and torsion angles; correlations between esds in cell parameters are only
used when they are defined by crystal symmetry.  An approximate (isotropic)
treatment of cell esds is used for estimating esds involving l.s. planes.
;

loop_
_geom_bond_atom_site_label_1
_geom_bond_atom_site_label_2
_geom_bond_distance
_geom_bond_site_symmetry_2
_geom_bond_publ_flag
S1 N1 1.622(2) . ?
S1 N2 1.622(2) . ?
O1 C1 1.210(3) . ?
N1 C2 1.319(3) . ?
N2 C3 1.331(4) . ?
C1 C3 1.484(3) 3_566 ?
C1 C2 1.498(4) . ?
C2 C3 1.422(3) . ?

loop_
_geom_angle_atom_site_label_1
_geom_angle_atom_site_label_2
_geom_angle_atom_site_label_3
_geom_angle
_geom_angle_site_symmetry_1
_geom_angle_site_symmetry_3
_geom_angle_publ_flag
N1 S1 N2 100.10(12) . . ?
C2 N1 S1 105.95(17) . . ?
C3 N2 S1 106.58(19) . . ?
O1 C1 C3 123.8(3) . 3_566 ?
O1 C1 C2 123.4(2) . . ?
C3 C1 C2 112.7(2) 3_566 . ?
N1 C2 C3 114.7(2) . . ?
N1 C2 C1 122.1(2) . . ?
C3 C2 C1 123.2(2) . . ?
N2 C3 C2 112.7(2) . . ?
N2 C3 C1 123.2(2) . 3_566 ?
C2 C3 C1 124.1(2) . 3_566 ?

loop_
_geom_torsion_atom_site_label_1
_geom_torsion_atom_site_label_2
_geom_torsion_atom_site_label_3
_geom_torsion_atom_site_label_4
_geom_torsion
_geom_torsion_site_symmetry_1
_geom_torsion_site_symmetry_2
_geom_torsion_site_symmetry_3
_geom_torsion_site_symmetry_4
_geom_torsion_publ_flag
N2 S1 N1 C2 0.27(19) . . . . ?
N1 S1 N2 C3 0.10(19) . . . . ?
S1 N1 C2 C3 -0.6(2) . . . . ?
S1 N1 C2 C1 -179.73(19) . . . . ?
O1 C1 C2 N1 -2.1(4) . . . . ?
C3 C1 C2 N1 179.2(2) 3_566 . . . ?
O1 C1 C2 C3 178.8(2) . . . . ?
C3 C1 C2 C3 0.1(4) 3_566 . . . ?
S1 N2 C3 C2 -0.4(2) . . . . ?
S1 N2 C3 C1 179.5(2) . . . 3_566 ?
N1 C2 C3 N2 0.7(3) . . . . ?
C1 C2 C3 N2 179.8(2) . . . . ?
N1 C2 C3 C1 -179.3(3) . . . 3_566 ?
C1 C2 C3 C1 -0.1(4) . . . 3_566 ?

_shelx_res_file
;
TITL dw_b2_0304 in P2(1)/n
    DW_B2_0304.res
    created by SHELXL-2018/3 at 16:17:04 on 01-Apr-2021
CELL 1.54178   8.79040   5.57960   8.79300  90.0000 119.5631  90.0000
ZERR    2.00   0.00060   0.00040   0.00060   0.0000   0.0021   0.0000
LATT  1
SYMM 0.5-X, 0.5+Y, 0.5-Z
SFAC C N O S
UNIT 12 8 4 4
SIZE 0.30 0.30 0.05
TEMP -93
L.S. 50
ACTA
REM ======================= > 10 sigma outliers =======================
OMIT   2   0   4
OMIT   4   0   2
REM ===================================================================
TWIN 0 0 1  0 -1 0  1 0 0
BOND $H
CONF
FMAP 2
PLAN -5
WGHT    0.075200    0.071700
BASF   0.40371
FVAR       0.52972
S1    4    0.351572    0.232541    0.484036    11.00000    0.02644    0.02884 =
         0.02211    0.00252    0.01383    0.00940
O1    3   -0.019091    0.842184    0.266587    11.00000    0.02873    0.02169 =
         0.02396    0.00871    0.01188    0.00110
N1    2    0.236320    0.465884    0.381823    11.00000    0.02361    0.02489 =
         0.01746    0.00109    0.00901    0.00457
N2    2    0.257654    0.158538    0.596344    11.00000    0.02306    0.02092 =
         0.01988    0.00024    0.00703    0.00596
C1    1   -0.011990    0.690355    0.368139    11.00000    0.01869    0.01583 =
         0.01573   -0.00024    0.00516   -0.00115
C2    1    0.120419    0.492381    0.434544    11.00000    0.02033    0.02009 =
         0.01048   -0.00002    0.00692    0.00095
C3    1    0.130249    0.317050    0.556477    11.00000    0.02093    0.01460 =
         0.01375   -0.00203    0.00423    0.00101

HKLF 4


REM  dw_b2_0304 in P2(1)/n
REM wR2 = 0.093243, GooF = S = 1.06988, Restrained GooF = 1.06988 for all data
REM R1 = 0.034926 for 655 Fo > 4sig(Fo) and 0.034950 for all 658 data
REM 65 parameters refined using 0 restraints

END

WGHT      0.0752      0.0717

REM Highest difference peak  0.403,  deepest hole -0.582,  1-sigma level  0.090
Q1    1   0.2946  0.2107  0.5449  11.00000  0.05    0.40
Q2    1   0.4399  0.2417  0.4363  11.00000  0.05    0.34
Q3    1  -0.0800  0.6650  0.3978  11.00000  0.05    0.31
Q4    1   0.3562  0.2381  0.2666  11.00000  0.05    0.28
Q5    1   0.0556  0.5574  0.4215  11.00000  0.05    0.28
;
_shelx_res_checksum   16853

_shelx_hkl_file
;
   0   0   1    0.03    0.01
   0   0   3    0.35    0.06
   0   0  -4   37.07    2.38
   0   0   4   34.39    2.38
   0   0   4   34.99    2.38
   0   0  -5    0.16    0.07
   0   0  -5    0.03    0.04
   0   0   5   -0.01    0.03
   0   0   5    0.00    0.03
   0   0  -6   39.01    2.84
   0   0   6   43.43    2.83
   0   0   6   42.83    2.84
   0   0  -7    0.07    0.17
   0   0   7    0.02    0.05
   0   0  -7    0.03    0.07
   0   0   7    0.19    0.07
   0   0  -8  146.10    9.72
   0   0   8  135.85    9.70
   0   0  -8  157.06    9.93
   0   1   0    0.24    0.04
   0  -1   0    0.13    0.02
   0   1  -1  176.88   12.02
   0   1   1  177.70   12.17
   0  -1  -1  189.93   12.21
   0  -1   1  184.70   12.04
   0   1  -2  218.73   14.87
   0   1   2  228.00   15.04
   0  -1   2  227.55   14.91
   0  -1  -2  220.48   15.08
   0   1   3   95.43    6.29
   0   1   4   90.81    6.40
   0  -1  -4  101.61    6.43
   0  -1   4   97.83    6.41
   0   1  -5   43.16    3.24
   0   1  -5   43.63    3.01
   0   1   5   48.90    3.07
   0   1   5   45.80    3.00
   0   1   5   42.55    3.01
   0  -1  -5   42.63    3.02
   0  -1  -5   48.47    3.01
   0  -1   5   42.11    2.99
   0   1   6   53.29    3.48
   0   1   6   51.28    3.46
   0   1  -6   49.09    3.47
   0   1  -6   48.73    3.72
   0  -1   6   53.76    3.47
   0  -1  -6   50.83    3.48
   0  -1   6   52.56    3.45
   0  -1  -6   51.05    3.47
   0   1   7    0.41    0.11
   0   1   7    0.37    0.09
   0   1  -7    0.41    0.26
   0   1  -7    0.38    0.11
   0  -1   7    0.46    0.11
   0  -1   7    0.35    0.09
   0  -1  -7    0.24    0.10
   0   1  -8   46.08    3.60
   0   1   8   51.69    3.47
   0   1   8   54.99    3.41
   0   1  -8   50.73    3.40
   0  -1  -8   49.09    3.59
   0  -1   8   53.80    3.44
   0  -1  -8   48.86    3.45
   0   1  -9    8.66    0.71
   0  -1  -9    8.26    0.69
   0  -1  -9    8.57    0.62
   0   2  -1  108.41    7.07
   0   2   1  105.25    7.07
   0   2   2  151.31    9.51
   0   2  -2  154.33    9.51
   0  -2   2  126.53    9.47
   0   2   3   33.85    2.24
   0   2   3   35.32    2.24
   0   2  -3   31.33    2.25
   0  -2   3   33.04    2.22
   0  -2  -3   32.50    2.24
   0  -2  -3   33.70    2.24
   0   2   4  211.02   13.33
   0   2   4  193.31   13.33
   0   2  -5    7.71    0.80
   0   2   5    7.89    0.58
   0   2   5    7.22    0.59
   0  -2  -5    7.01    0.59
   0  -2   5    7.39    0.54
   0  -2  -5    7.31    0.57
   0  -2   5    7.21    0.55
   0  -2  -5    7.18    0.56
   0   2  -6  167.24    9.64
   0   2  -6  154.29    9.97
   0   2   6  145.66    9.69
   0   2   6  142.81    9.67
   0  -2   6  143.00    9.63
   0  -2  -6  137.81    9.66
   0  -2   6  130.32    9.64
   0  -2  -6  143.22    9.69
   0   2   7   35.32    2.54
   0   2  -7   32.69    2.73
   0   2   7   37.40    2.57
   0  -2   7   38.14    2.51
   0  -2   7   35.82    2.52
   0  -2  -7   41.65    2.57
   0   2   8   34.61    2.62
   0   2  -8   43.37    2.87
   0  -2   8   38.05    2.60
   0  -2  -8   37.00    2.71
   0   3   0    0.06    0.05
   0   3  -1   90.15    6.19
   0   3   1   96.56    6.19
   0  -3  -1   93.90    6.15
   0  -3   1   90.89    6.12
   0   3   2   98.54    6.30
   0   3  -2   92.41    6.30
   0  -3  -2   95.80    6.27
   0  -3   2   91.43    6.22
   0   3   3   24.34    1.72
   0   3  -3   22.21    1.70
   0   3   3   27.50    1.75
   0   3   3   25.58    1.74
   0   3  -3   24.31    1.76
   0  -3   3   26.48    1.68
   0  -3  -3   26.11    1.73
   0   3  -4   25.48    2.03
   0   3   4   30.38    2.03
   0   3   4   30.36    2.02
   0   3   4   31.15    2.03
   0  -3  -4   30.97    2.02
   0  -3  -4   27.52    2.04
   0  -3  -4   30.24    2.02
   0   3   5    0.27    0.09
   0   3   5    0.64    0.15
   0  -3   5    0.46    0.09
   0  -3  -5    0.44    0.14
   0  -3   5    0.36    0.08
   0  -3  -5    0.35    0.10
   0  -3  -5    0.26    0.08
   0   3   6   48.82    3.43
   0   3  -6   50.38    3.70
   0  -3  -6   43.92    3.36
   0  -3   6   50.17    3.37
   0  -3  -6   52.42    3.42
   0  -3  -6   55.26    3.45
   0   3   7    8.69    0.69
   0   3  -7    9.71    0.85
   0  -3  -7    8.46    0.69
   0  -3   7    7.83    0.64
   0   3   8   16.72    1.28
   0   3  -8   20.77    1.39
   0  -3   8   17.78    1.26
   0  -3  -8   17.84    1.28
   0   4   0  132.51    9.06
   0   4   0  135.80    9.10
   0   4   0  139.40    8.99
   0   4   0  133.13    9.16
   0  -4   0  139.81    8.98
   0  -4   0  135.17    8.99
   0   4  -1   38.19    2.56
   0   4  -1   35.45    2.62
   0   4   1   37.23    2.70
   0   4  -1   36.55    2.76
   0   4   1   39.42    2.55
   0   4   1   38.55    2.63
   0   4  -1   40.09    2.64
   0   4   1   39.27    2.56
   0   4   1   36.65    2.69
   0  -4   1   38.52    2.52
   0  -4  -1   37.29    2.56
   0  -4  -1   39.03    2.56
   0   4  -2  148.66   10.88
   0   4   2  162.27   10.66
   0   4  -2  152.59   10.65
   0   4  -2  161.02   10.60
   0   4  -2  170.84   10.70
   0   4   2  158.90   10.61
   0   4   2  160.77   10.59
   0  -4  -2  168.76   10.61
   0   4   3   77.59    5.23
   0   4  -3   72.75    5.26
   0   4  -3   65.35    5.43
   0   4   3   76.77    5.16
   0   4  -3   86.62    5.32
   0   4   3   77.10    5.20
   0   4  -3   78.59    5.17
   0  -4  -3   83.16    5.20
   0  -4  -3   81.28    5.23
   0   4   4  100.99    6.45
   0   4   4   97.43    6.38
   0   4  -4   85.72    6.40
   0  -4  -4   99.52    6.45
   0  -4  -4   99.17    6.44
   0   4   5    1.67    0.22
   0  -4  -5    1.59    0.20
   0  -4  -5    1.63    0.19
   0   4  -6   35.72    2.58
   0   4   6   37.84    2.41
   0  -4   6   34.59    2.35
   0  -4  -6   33.74    2.40
   0  -4  -6   31.92    2.35
   0   4  -7   10.37    0.87
   0   4   7   10.98    0.77
   0  -4   7   11.30    0.74
   0  -4  -7    8.79    0.75
   0   5   0    0.02    0.11
   0   5   1   33.27    2.39
   0   5  -1   33.62    2.27
   0   5  -1   32.13    2.33
   0   5   1   34.50    2.27
   0   5  -1   33.78    2.39
   0   5  -1   35.29    2.50
   0   5   1   33.27    2.36
   0  -5  -1   34.15    2.27
   0  -5  -1   31.86    2.28
   0   5  -2   90.68    6.27
   0   5   2   90.62    6.22
   0   5  -2   83.29    6.29
   0   5  -2   95.18    6.14
   0   5   2   90.68    6.35
   0   5  -2  100.16    6.63
   0   5   2   91.71    6.13
   0  -5  -2   94.49    6.15
   0  -5  -2   94.27    6.15
   0   5   3   38.68    2.53
   0   5  -3   38.70    2.84
   0   5  -3   33.60    2.67
   0   5   3   39.05    2.56
   0   5   3   37.09    2.63
   0   5   3   32.41    2.68
   0   5  -3   40.16    2.55
   0  -5  -3   39.37    2.57
   0  -5  -3   39.41    2.63
   0   5  -4   13.03    1.01
   0   5   4   14.32    1.04
   0   5  -4   13.72    1.26
   0   5   4   15.02    1.04
   0  -5  -4   16.75    1.06
   0   5   5   22.36    1.63
   0  -5  -5   24.10    1.60
   0   5   6   10.37    0.78
   0   5   6   11.94    0.85
   0   6   0   27.71    1.82
   0   6   0   26.29    1.85
   0  -6   0   26.61    1.83
   0   6   1    2.39    0.21
   0   6   1    2.51    0.26
   0   6  -1    2.42    0.22
   0  -6  -1    2.58    0.23
   0   6  -2   16.34    1.23
   0   6   2   14.88    1.13
   0   6  -2   16.66    1.10
   0   6   2   13.90    1.05
   0  -6  -2   15.39    1.08
   0   6  -3    2.16    0.19
   0   6   3    2.25    0.26
   0   6  -3    2.38    0.32
   0   6   3    2.13    0.18
   0  -6  -3    2.38    0.21
   1   0  -9  122.68    7.78
  -1   0   9  108.74    7.75
   1   0  -9  119.73    7.87
  -1   0   8    0.06    0.07
   1   0  -8    0.09    0.18
  -1   0   8    0.06    0.06
   1   0  -8    0.04    0.07
  -1   0   7  140.59    8.98
   1   0  -7  133.80    8.96
   1   0  -7  130.27    9.16
  -1   0   7  133.40    8.93
   1   0  -6    0.02    0.04
  -1   0   6    0.06    0.05
   1   0  -6    0.00    0.05
  -1   0   6    0.03    0.05
  -1   0   5  105.05    6.66
   1   0  -5   93.06    6.66
   1   0  -5  103.16    6.68
  -1   0   4    0.01    0.03
  -1   0   4    0.04    0.04
   1   0  -4   -0.01    0.03
  -1   0   3  600.55   38.56
   1   0  -3  556.56   38.42
   1   0  -1   17.66    1.37
  -1   0   1   17.17    1.36
  -1   0   0    0.06    0.02
  -1   0  -1   50.12    3.31
  -1   0  -2    0.02    0.02
   1   0   3  126.24    8.33
  -1   0  -4   -0.02    0.04
  -1   0  -4    0.05    0.03
   1   0   4    0.06    0.04
   1   0   5   52.02    3.41
   1   0   5   49.96    3.41
  -1   0  -5   50.14    3.42
   1   0   6    0.03    0.04
  -1   0  -6    0.09    0.07
   1   0   6    0.04    0.05
   1   0   7   31.42    2.20
  -1   0  -7   31.01    2.21
   1   0   7   33.67    2.23
  -1   0  -7   32.04    2.47
  -1   0  -8    0.01    0.05
  -1   0  -8    0.06    0.12
   1   0   8    0.01    0.04
   1   1  -9   52.72    3.72
   1   1  -9   53.23    3.58
   1  -1  -9   56.01    3.64
  -1   1   8    8.34    0.65
  -1   1   8    7.62    0.71
  -1   1   8    8.03    0.71
  -1  -1   8    7.50    0.69
  -1  -1   8    9.29    0.68
   1  -1  -8   10.04    0.84
   1  -1  -8    9.49    0.71
   1   1  -7   26.21    1.98
  -1   1   7   24.24    1.75
   1   1  -7   27.19    1.75
  -1   1   7   22.95    1.77
  -1  -1   7   23.45    1.72
   1  -1  -7   23.21    1.76
  -1  -1   7   26.86    1.75
  -1   1   6   22.42    1.62
   1   1  -6   21.23    1.82
  -1   1   6   24.54    1.63
  -1   1   6   21.75    1.65
  -1  -1   6   24.75    1.63
   1  -1  -6   24.05    1.65
  -1  -1   6   23.70    1.61
   1  -1  -6   24.61    1.64
   1   1  -5  146.42    9.83
  -1   1   5  157.49    9.63
   1   1  -5  130.44    9.63
   1  -1  -5  143.75    9.62
   1  -1  -5  140.80    9.64
  -1  -1   5  154.47    9.62
  -1   1   4   89.16    5.49
   1   1  -4   76.49    5.47
  -1  -1   4   82.67    5.48
   1   1  -3  125.93    8.33
  -1   1   3  126.89    8.32
  -1   1   2   22.17    1.39
  -1   1   2   20.53    1.38
   1   1  -2   20.60    1.39
   1   1  -2   20.13    1.37
  -1  -1   2   19.68    1.38
   1  -1  -2   21.07    1.38
  -1   1   0  150.52   10.21
   1   1   0  160.51   10.38
   1  -1   0  152.58   10.24
   1   1   2  476.99   33.06
  -1   1  -2  500.86   32.88
  -1  -1  -2  512.47   33.16
   1   1   3  230.87   14.85
  -1  -1  -3  220.34   14.86
  -1   1  -4    2.50    0.23
   1   1   4    2.75    0.24
  -1   1  -4    2.53    0.27
  -1  -1  -4    2.77    0.24
  -1  -1  -4    2.48    0.23
   1  -1   4    2.69    0.23
  -1  -1  -4    2.52    0.26
   1  -1   4    2.65    0.22
  -1   1  -5  105.45    7.44
  -1   1  -5  107.70    7.13
   1   1   5  105.02    7.16
   1   1   5  106.86    7.13
   1   1   5  109.34    7.14
  -1  -1  -5  106.97    7.15
  -1  -1  -5  109.47    7.15
   1  -1   5  111.21    7.13
   1  -1   5  103.78    7.12
   1   1   6   10.76    0.85
   1   1   6   11.43    0.90
  -1   1  -6   11.94    0.86
   1   1   6   12.27    0.88
  -1   1  -6   10.70    1.11
   1  -1   6   12.08    0.86
  -1  -1  -6   12.03    0.89
   1  -1   6   11.40    0.85
   1   1   7   30.04    2.09
  -1   1  -7   29.17    2.30
   1   1   7   28.61    2.08
   1   1   7   28.99    2.07
  -1   1  -7   28.59    2.02
   1  -1   7   30.84    2.04
  -1  -1  -7   31.25    2.07
   1  -1   7   28.51    2.07
  -1   1  -8   21.11    1.58
  -1  -1  -8   18.94    1.41
  -1  -1  -8   19.52    1.54
   1  -1   8   21.39    1.41
   1   2  -9   36.97    2.62
   1  -2  -9   36.90    2.55
  -1  -2   9   39.10    2.54
  -1   2   8   11.75    0.96
   1   2  -8   13.94    1.10
   1  -2  -8   14.21    1.15
   1  -2  -8   11.77    0.95
  -1  -2   8   11.96    0.92
  -1   2   7  107.11    6.97
  -1   2   7   97.53    6.92
   1   2  -7  106.52    7.16
  -1  -2   7  103.33    6.90
   1  -2  -7  100.98    6.93
   1  -2  -7  107.84    6.95
  -1  -2   7  102.07    6.90
  -1   2   6   17.58    1.29
  -1   2   6   18.00    1.31
  -1   2   6   17.17    1.29
   1   2  -6   17.42    1.50
   1   2  -6   19.41    1.28
   1  -2  -6   19.11    1.30
  -1  -2   6   17.59    1.28
   1  -2  -6   16.48    1.27
  -1  -2   6   18.84    1.27
   1  -2  -6   19.56    1.32
  -1   2   5   89.43    5.71
  -1   2   5   83.79    5.72
   1   2  -5   81.60    5.91
  -1   2   5   81.10    5.68
   1   2  -5   89.98    5.70
   1  -2  -5   88.57    5.70
   1  -2  -5   93.25    5.71
  -1  -2   5   74.39    5.69
   1  -2  -5   87.56    5.73
  -1  -2   5   86.58    5.69
   1   2  -4   27.33    2.20
   1   2  -4   28.34    1.96
  -1   2   4   32.13    1.98
  -1   2   4   28.69    2.00
  -1  -2   4   28.29    1.96
   1  -2  -4   30.15    1.97
  -1  -2   4   28.42    1.95
  -1   2   3  187.40   11.98
   1   2  -3  175.51   11.98
   1   2  -2   70.78    4.75
  -1   2   2   67.58    4.72
  -1   2   2   76.00    4.74
   1   2  -1    2.14    0.20
  -1   2   1    2.26    0.19
   1  -2  -1    2.14    0.16
  -1  -2   1    2.07    0.16
   1   2   0   81.81    5.36
  -1   2   0   80.40    5.36
   1  -2   0   80.25    5.32
   1   2   1  426.40   29.23
  -1  -2  -1  450.51   29.29
  -1   2  -2   47.70    3.18
   1   2   2   47.58    3.14
   1   2   2   45.75    3.12
  -1  -2  -2   47.51    3.13
   1  -2   2   47.12    3.09
  -1  -2  -2   48.79    3.13
   1  -2   2   43.46    3.09
   1   2   3  455.90   33.20
   1   2   3  553.75   33.27
  -1   2  -4   68.91    4.34
  -1   2  -4   54.71    3.95
   1   2   4   57.15    3.96
   1   2   4   56.65    4.00
   1   2   4   60.01    4.00
   1   2   4   61.67    3.96
  -1   2  -4   56.07    4.01
   1  -2   4   60.14    3.94
  -1  -2  -4   62.86    3.99
  -1  -2  -4   57.72    4.00
   1  -2   4   56.99    3.94
   1   2   5   10.63    0.77
   1   2   5   10.08    0.79
  -1   2  -5    9.30    1.01
   1   2   5    9.40    0.74
  -1  -2  -5   11.26    0.77
  -1  -2  -5    9.02    0.73
   1  -2   5    9.94    0.73
   1  -2   5   10.36    0.73
  -1  -2  -5   10.57    0.79
   1   2   6    8.01    0.63
  -1   2  -6    6.56    0.82
   1   2   6    6.83    0.59
   1   2   6    7.98    0.65
   1  -2   6    8.04    0.59
  -1  -2  -6    7.91    0.62
  -1  -2  -6    8.63    0.65
   1  -2   6    7.99    0.60
  -1   2  -7   22.24    1.78
   1   2   7   21.02    1.57
   1  -2   7   22.17    1.53
  -1  -2  -7   22.69    1.57
   1   2   8    0.04    0.06
  -1   2  -8    0.01    0.10
   1  -2   8    0.02    0.04
  -1  -2  -8    0.00    0.04
  -1  -2  -8    0.05    0.12
  -1   3   8   20.07    1.44
   1   3  -8   20.30    1.53
   1  -3  -8   18.99    1.43
  -1  -3   8   21.56    1.40
  -1   3   7    3.85    0.37
   1  -3  -7    3.44    0.36
  -1  -3   7    3.39    0.32
  -1   3   6   54.73    3.77
   1  -3  -6   57.87    3.76
   1  -3  -6   56.91    3.78
   1  -3  -6   53.31    3.73
  -1  -3   6   58.35    3.71
  -1  -3   6   51.09    3.71
  -1   3   5  128.85    8.20
   1  -3  -5  123.24    8.18
   1  -3  -5  120.50    8.17
  -1  -3   5  124.96    8.15
   1  -3  -5  117.89    8.21
  -1   3   4    8.01    0.62
  -1   3   4    9.13    0.57
   1   3  -4    8.24    0.64
  -1   3   4    8.00    0.61
   1  -3  -4    7.36    0.60
   1  -3  -4    7.65    0.60
   1   3  -3   84.04    5.76
   1   3  -3   80.00    5.70
  -1   3   3   88.37    5.77
   1   3  -3   91.32    5.98
  -1   3   3   89.00    5.74
   1  -3  -3   82.66    5.71
  -1  -3   3   87.13    5.69
   1   3  -2  247.40   16.28
  -1   3   2  245.26   16.26
  -1   3   1   63.13    4.21
   1   3  -1   62.94    4.23
  -1  -3   1   60.46    4.17
   1  -3  -1   65.08    4.17
   1   3   0   62.21    4.14
  -1   3   0   59.83    4.13
  -1  -3   0   59.26    4.09
  -1  -3   0   64.31    4.10
   1  -3   0   62.40    4.07
   1   3   1  144.92    9.38
  -1   3  -1  136.98    9.37
  -1  -3  -1  142.28    9.34
  -1   3  -2   49.56    3.14
  -1   3  -2   43.27    3.08
  -1   3  -2   40.36    3.12
   1   3   2   47.68    3.08
  -1   3  -2   44.32    3.37
   1   3   2   45.37    3.11
   1   3   2   47.32    3.12
  -1  -3  -2   48.11    3.10
  -1  -3  -2   48.79    3.10
   1   3   3  201.83   12.42
  -1   3  -3  159.87   12.42
  -1   3  -3  191.83   12.36
  -1   3  -3  186.18   12.43
   1   3   3  186.46   12.38
  -1  -3  -3  198.16   12.39
   1   3   4   53.20    3.68
   1   3   4   54.94    3.66
   1   3   4   49.74    3.65
  -1   3  -4   50.97    3.69
  -1  -3  -4   55.83    3.77
  -1  -3  -4   56.72    3.65
  -1  -3  -4   58.36    3.67
  -1   3  -5  139.11    9.09
   1   3   5  137.54    8.76
   1   3   5  114.65    8.73
  -1   3  -5  129.17    8.76
   1  -3   5  131.45    8.70
  -1  -3  -5  135.28    8.75
  -1  -3  -5  134.51    8.77
  -1  -3  -5  129.74    8.71
   1   3   6    9.69    0.74
  -1  -3  -6    9.17    0.74
   1  -3   6    9.08    0.68
  -1   3  -7   34.37    2.53
   1   3   7   33.19    2.31
   1  -3   7   35.66    2.36
  -1  -3  -7   31.42    2.31
  -1   4   7   20.47    1.72
  -1  -4   7   25.12    1.65
   1  -4  -7   26.68    1.70
  -1   4   6    7.52    0.62
   1   4  -6    8.44    0.79
   1  -4  -6    7.32    0.58
  -1  -4   6    7.25    0.57
  -1   4   5   96.58    6.93
   1   4  -5  104.74    7.23
  -1  -4   5  104.47    6.83
   1  -4  -5  105.72    6.86
   1  -4  -5  101.96    6.84
  -1   4   4    2.01    0.17
   1   4  -4    1.84    0.40
   1   4  -4    1.83    0.20
  -1   4   4    1.93    0.23
   1   4  -4    1.29    0.26
  -1   4   4    1.83    0.26
   1  -4  -4    1.96    0.22
   1  -4  -4    2.22    0.22
  -1   4   3  140.19    9.47
   1   4  -3  136.37    9.51
  -1   4   3  146.66    9.44
   1   4  -3  142.79    9.42
  -1   4   3  142.20    9.40
   1   4  -3  125.87    9.68
   1  -4  -3  150.77    9.43
   1  -4  -3  153.27    9.43
   1   4  -2   90.00    5.79
  -1   4   2   91.15    5.85
  -1   4   2   86.12    5.79
  -1   4   2   78.58    5.93
   1   4  -2   88.69    5.88
  -1   4   2   89.01    5.77
   1   4  -2   77.44    6.03
   1  -4  -2   93.43    5.79
  -1  -4   2   86.74    5.76
   1  -4  -2   90.10    5.79
   1   4  -1  138.99    8.51
  -1   4   1  123.68    8.55
  -1   4   1  121.31    8.53
   1   4  -1  129.32    8.41
   1   4  -1  124.79    8.65
  -1   4   1  125.71    8.40
  -1   4   1  128.55    8.47
   1  -4  -1  127.72    8.42
  -1  -4   1  125.01    8.41
   1  -4  -1  126.64    8.39
   1   4   0   56.35    3.84
  -1   4   0   54.36    3.61
  -1   4   0   51.72    3.76
   1   4   0   51.69    3.61
   1   4   0   54.05    3.62
   1   4   0   56.97    3.71
  -1   4   0   54.97    3.74
   1   4   0   53.43    3.71
  -1   4   0   53.50    3.68
   1  -4   0   52.95    3.59
  -1  -4   0   54.04    3.62
  -1  -4   0   56.36    3.63
  -1   4  -1    0.37    0.13
  -1   4  -1    0.33    0.19
  -1   4  -1    0.70    0.09
   1   4   1    0.51    0.09
   1   4   1    0.61    0.11
  -1   4  -1    0.42    0.13
  -1  -4  -1    0.55    0.10
  -1  -4  -1    0.40    0.09
   1   4   2   16.94    1.18
  -1   4  -2   17.04    1.43
  -1   4  -2   16.33    1.18
   1   4   2   16.78    1.21
  -1   4  -2   17.79    1.28
   1   4   2   16.82    1.26
  -1  -4  -2   18.14    1.22
  -1  -4  -2   17.15    1.21
  -1   4  -3   26.62    2.08
   1   4   3   26.60    1.80
  -1   4  -3   25.82    1.76
  -1   4  -3   24.33    1.87
  -1   4  -3   24.66    1.82
   1   4   3   25.88    1.83
   1   4   3   25.92    1.74
  -1  -4  -3   24.94    1.78
  -1  -4  -3   26.82    1.81
   1   4   4   14.68    1.04
  -1  -4  -4   13.03    1.00
  -1  -4  -4   13.85    1.02
   1   4   5    5.31    0.46
  -1   4  -5    5.02    0.64
  -1  -4  -5    5.00    0.42
  -1  -4  -5    5.69    0.48
  -1   4  -6    9.82    1.09
   1  -4   6    8.38    0.66
  -1  -4  -6    9.35    0.70
  -1   5   6   15.58    1.08
  -1   5   6   13.90    0.99
   1   5  -6   13.36    1.12
  -1   5   5   35.80    2.35
  -1   5   5   30.38    2.22
   1   5  -5   31.50    2.42
   1  -5  -5   33.12    2.23
  -1   5   4    0.77    0.09
   1   5  -4    0.98    0.30
   1   5  -4    0.76    0.12
  -1   5   4    0.60    0.18
  -1   5   4    0.54    0.11
   1  -5  -4    0.80    0.13
   1   5  -3   22.24    1.82
  -1   5   3   20.03    1.76
   1   5  -3   24.18    1.65
  -1   5   3   25.46    1.62
   1   5  -3   26.21    1.96
  -1   5   3   24.22    1.71
   1  -5  -3   22.56    1.65
   1  -5  -3   25.18    1.66
   1   5  -2   20.54    1.69
   1   5  -2   20.74    1.42
  -1   5   2   19.94    1.56
   1   5  -2   19.26    1.54
  -1   5   2   19.13    1.48
  -1   5   2   20.61    1.40
   1  -5  -2   21.61    1.42
  -1  -5   2   20.17    1.41
   1  -5  -2   20.61    1.41
  -1   5   1  100.95    6.73
  -1   5   1  100.78    6.63
   1   5  -1  102.06    6.65
   1   5  -1   96.93    6.76
  -1   5   1  102.42    6.79
   1   5  -1   95.15    6.68
   1   5  -1  105.87    6.92
   1  -5  -1   98.74    6.64
  -1  -5   1   97.52    6.65
  -1   5   0   43.83    3.29
   1   5   0   46.75    3.27
  -1   5   0   46.53    3.26
  -1   5   0   50.99    3.29
   1   5   0   47.83    3.23
   1   5   0   47.94    3.16
  -1   5   0   46.75    3.16
  -1  -5   0   47.26    3.17
  -1  -5   0   45.62    3.16
   1   5   1    1.24    0.15
  -1   5  -1    1.02    0.22
  -1   5  -1    1.37    0.15
   1   5   1    1.16    0.24
   1   5   1    1.25    0.21
   1   5   1    1.50    0.15
  -1  -5  -1    1.17    0.15
  -1  -5  -1    1.24    0.16
  -1   5  -2   39.19    2.73
  -1   5  -2   35.81    2.56
   1   5   2   36.82    2.49
   1   5   2   34.01    2.58
   1   5   2   37.35    2.64
  -1   5  -2   38.81    2.50
   1   5   2   38.28    2.52
  -1   5  -2   36.41    2.64
  -1  -5  -2   37.91    2.53
  -1  -5  -2   35.51    2.53
   1   5   3   32.77    2.18
   1   5   3   30.41    2.30
  -1   5  -3   32.13    2.40
  -1   5  -3   30.70    2.19
  -1   5  -3   33.00    2.16
   1   5   3   32.09    2.14
  -1  -5  -3   32.12    2.18
   1   5   4    2.52    0.33
   1   5   4    2.52    0.25
  -1   5  -4    2.27    0.37
  -1  -5  -4    2.58    0.24
  -1   5  -5   41.98    2.72
   1   5   5   37.42    2.56
   1   5   5   34.58    2.62
  -1  -5  -5   37.32    2.54
  -1   6   4   14.82    1.09
   1   6  -4   15.38    1.00
   1   6  -4   14.47    1.16
   1  -6  -4   14.63    1.04
   1   6  -3   31.49    2.15
   1   6  -3   31.48    2.33
  -1   6   3   32.33    2.13
  -1   6   3   30.53    2.23
   1  -6  -3   33.44    2.16
   1   6  -2   16.89    1.15
  -1   6   2   16.62    1.13
  -1   6   2   16.62    1.23
  -1  -6   2   15.83    1.14
   1   6  -1   87.10    5.84
  -1   6   1   84.95    5.82
  -1   6   1   92.04    5.94
   1  -6  -1   87.71    5.84
  -1  -6   1   87.97    5.84
  -1   6   0    1.69    0.21
   1   6   0    1.81    0.17
  -1   6   0    1.76    0.17
   1  -6   0    1.55    0.17
  -1  -6   0    1.85    0.18
  -1   6  -1   36.12    2.34
  -1   6  -1   33.98    2.37
   1   6   1   34.57    2.34
  -1  -6  -1   34.63    2.36
   1   6   2   32.53    2.34
  -1   6  -2   35.94    2.26
   1   6   2   32.32    2.24
  -1   6  -2   33.91    2.35
  -1  -6  -2   32.95    2.27
  -1   6  -3   15.00    1.11
   1   6   3   14.75    1.05
  -1  -6  -3   15.14    1.04
   2   0  -9    0.05    0.07
  -2   0   9    0.03    0.04
   2   0  -9    0.09    0.12
  -2   0   8  103.86    7.09
  -2   0   8  108.45    7.07
  -2   0   7    0.06    0.08
   2   0  -7    0.25    0.18
   2   0  -7    0.16    0.10
  -2   0   7    0.06    0.05
   2   0  -6   41.81    2.94
  -2   0   6   44.03    2.91
  -2   0   6   45.50    2.93
   2   0  -6   41.08    2.91
  -2   0   5    0.05    0.04
   2   0  -5    0.01    0.04
  -2   0   5    0.02    0.04
   2   0  -4  435.77   29.10
  -2   0   4  424.79   28.91
  -2   0   3    0.12    0.04
   2   0  -1    0.03    0.02
   2   0   0  493.99   32.71
   2   0   1    0.01    0.02
   2   0   2  521.64   34.28
  -2   0  -2  505.87   34.26
   2   0   3    0.00    0.03
  -2   0  -3    0.00    0.03
   2   0   3    0.03    0.04
  -2   0  -4   -0.03    0.04
  -2   0  -5    0.17    0.08
   2   0   5    0.14    0.09
   2   0   6   56.18    3.84
   2   0   6   57.78    3.86
  -2   0  -7   -0.03    0.14
   2   0   7    0.07    0.06
  -2   0  -7    0.11    0.07
   2   1  -9    2.85    0.25
   2   1  -9    2.36    0.32
  -2   1   9    2.97    0.29
   2  -1  -9    2.45    0.27
  -2  -1   9    2.78    0.25
  -2   1   8  163.31   10.60
  -2   1   8  156.05   10.67
  -2   1   8  147.49   10.64
  -2  -1   8  152.98   10.63
  -2  -1   8  164.20   10.64
   2  -1  -8  170.90   10.77
   2  -1  -8  167.08   10.67
  -2   1   7   38.39    2.95
  -2   1   7   44.73    2.97
  -2   1   7   44.37    2.94
   2  -1  -7   44.51    3.08
  -2  -1   7   44.79    2.92
   2  -1  -7   41.02    2.95
  -2   1   6  147.22    9.54
  -2   1   6  146.36    9.59
   2   1  -6  124.93    9.70
  -2  -1   6  151.00    9.54
   2  -1  -6  123.52    9.51
   2  -1  -6  158.51    9.59
  -2  -1   6  151.30    9.56
   2  -1  -6  149.67    9.56
   2   1  -5   31.63    2.38
  -2   1   5   39.87    2.41
  -2   1   5   30.60    2.38
   2   1  -5   34.90    2.41
  -2  -1   5   36.01    2.40
   2  -1  -5   35.80    2.39
   2  -1  -5   35.92    2.39
  -2  -1   5   38.35    2.39
   2   1  -4   53.77    3.92
  -2   1   4   60.96    3.95
  -2   1   4   59.33    3.95
   2   1  -4   56.14    3.94
   2  -1  -4   63.24    3.95
  -2  -1   4   59.85    3.94
  -2  -1   4   57.64    3.94
   2  -1  -4   63.24    3.95
   2   1  -3   28.52    1.97
  -2   1   3   32.39    1.96
   2   1  -3   28.55    1.97
  -2   1   3   27.53    1.97
   2  -1  -3   29.77    1.96
  -2   1   2  407.27   30.61
   2   1  -2  462.94   30.66
   2  -1  -2  511.51   30.74
  -2   1   1   22.22    1.44
  -2   1   1   22.47    1.42
   2   1  -1   22.32    1.43
  -2  -1   1   21.30    1.43
   2  -1  -1   18.58    1.43
   2   1   0  208.58   13.85
   2   1   0  204.30   13.89
   2  -1   0  190.63   13.72
   2  -1   0  218.17   13.72
   2   1   1  369.95   24.38
   2  -1   1  353.96   24.09
  -2  -1  -1  351.56   24.29
   2  -1   1  376.29   24.12
   2   1   2  140.01    9.40
  -2  -1  -2  144.79    9.40
   2   1   3   59.97    4.00
  -2   1  -3   54.66    4.05
   2   1   3   63.92    4.00
   2   1   3   61.81    4.01
  -2  -1  -3   60.07    4.06
   2  -1   3   55.83    3.99
  -2  -1  -3   61.78    4.01
   2  -1   3   62.00    4.00
   2   1   4  197.20   13.08
   2   1   4  198.17   13.13
  -2   1  -4  190.91   13.14
  -2   1  -4  187.92   13.07
  -2  -1  -4  204.89   13.12
  -2  -1  -4  208.41   13.09
   2  -1   4  199.05   13.08
   2   1   5   12.66    0.91
   2   1   5   12.73    0.96
  -2   1  -5   13.41    1.25
   2   1   5   13.41    0.94
  -2   1  -5   11.08    0.90
   2  -1   5   13.15    0.92
  -2  -1  -5   12.04    0.94
  -2  -1  -5   11.24    0.91
   2  -1   5   13.80    0.92
   2   1   6   52.39    3.43
  -2   1  -6   44.72    3.70
  -2   1  -6   51.19    3.40
   2   1   6   45.79    3.43
   2   1   6   50.07    3.40
  -2  -1  -6   54.74    3.44
   2  -1   6   52.35    3.41
   2  -1   6   51.22    3.40
  -2   1  -7    1.86    0.37
  -2   1  -7    1.86    0.16
   2   1   7    1.18    0.17
  -2  -1  -7    1.41    0.19
   2  -1   7    1.53    0.18
   2   2  -9    0.18    0.11
  -2  -2   9    0.23    0.06
   2  -2  -9    0.12    0.06
   2   2  -8   60.92    4.39
   2   2  -8   67.19    4.20
  -2   2   8   65.48    4.28
  -2  -2   8   66.42    4.24
   2  -2  -8   55.13    4.26
  -2   2   7    8.43    0.72
   2   2  -7    9.59    0.68
   2   2  -7    8.28    0.84
  -2   2   7    8.77    0.70
  -2  -2   7    9.70    0.69
   2  -2  -7    9.52    0.73
   2  -2  -7    7.73    0.68
   2  -2  -7    9.35    0.71
  -2   2   6   39.73    2.80
  -2   2   6   40.59    2.82
   2   2  -6   39.52    3.06
   2  -2  -6   39.88    2.78
  -2  -2   6   41.33    2.78
   2  -2  -6   40.32    2.79
  -2  -2   6   45.46    2.78
   2  -2  -6   41.43    2.84
  -2   2   5   50.22    3.42
   2   2  -5   45.14    3.39
  -2   2   5   47.52    3.39
   2  -2  -5   54.29    3.39
  -2  -2   5   55.90    3.38
   2  -2  -5   52.93    3.40
   2  -2  -5   46.96    3.42
   2   2  -4  115.29    8.36
  -2   2   4  115.31    8.35
  -2   2   4  142.05    8.35
   2  -2  -4  132.18    8.35
   2   2  -3  128.74    8.35
  -2   2   3  122.87    8.31
   2   2  -2    4.02    0.31
   2   2  -2    4.68    0.36
  -2   2   2    4.40    0.34
  -2  -2   2    4.72    0.34
   2  -2  -2    4.20    0.32
   2   2  -1   87.00    5.49
   2   2  -1   72.13    5.46
  -2   2   1   88.93    5.48
  -2   2   0  117.89    7.80
   2   2   1   66.37    4.38
   2   2   1   69.35    4.40
  -2   2  -1   68.85    4.40
  -2  -2  -1   66.79    4.39
   2  -2   1   67.37    4.35
   2  -2   1   57.27    4.35
  -2  -2  -1   65.61    4.38
   2   2   2  353.86   23.29
  -2   2  -3  175.93   12.30
   2   2   3  199.54   12.27
   2   2   3  190.60   12.24
  -2  -2  -3  196.60   12.25
  -2  -2  -3  172.11   12.31
   2  -2   3  178.25   12.22
  -2   2  -4  196.49   13.19
   2   2   4  211.19   12.98
  -2   2  -4  174.65   13.34
  -2   2  -4  185.89   12.95
   2  -2   4  208.94   12.97
  -2  -2  -4  201.18   12.97
   2   2   5   21.74    1.54
   2   2   5   20.07    1.48
   2   2   5   21.94    1.52
  -2   2  -5   17.92    1.78
   2  -2   5   21.51    1.48
  -2  -2  -5   21.92    1.51
   2  -2   5   22.53    1.79
  -2  -2  -5   23.09    1.54
  -2   2  -6   96.14    7.22
   2   2   6  103.83    6.96
  -2  -2  -6  101.70    6.95
   2  -2   6  114.69    7.01
   2   2   7    4.61    0.40
  -2   2  -7    4.69    0.54
  -2  -2  -7    4.40    0.39
   2  -2   7    4.54    0.37
   2   3  -8   72.98    4.91
  -2   3   8   68.64    4.80
  -2  -3   8   73.86    4.77
   2  -3  -8   70.03    4.80
   2   3  -7   21.81    1.63
  -2   3   7   20.29    1.49
  -2  -3   7   19.50    1.43
  -2  -3   7   21.80    1.45
   2  -3  -7   21.02    1.43
   2  -3  -7   19.86    1.51
   2  -3  -7   19.59    1.49
   2   3  -6   95.46    6.31
  -2   3   6   89.08    6.12
   2  -3  -6   83.12    6.13
  -2  -3   6   86.62    6.08
   2  -3  -6   99.78    6.10
   2  -3  -6   93.62    6.11
   2   3  -5   21.92    1.91
  -2   3   5   25.35    1.78
   2   3  -5   25.20    1.72
  -2   3   5   26.74    1.77
   2   3  -5   22.95    1.73
   2  -3  -5   27.73    1.77
   2  -3  -5   28.71    1.76
  -2  -3   5   24.49    1.75
  -2   3   4  111.53    7.25
   2   3  -4   91.14    7.40
  -2   3   4  110.51    7.26
   2   3  -4  114.87    7.22
   2   3  -4  112.72    7.23
  -2   3   4  111.60    7.20
  -2  -3   4  107.35    7.23
  -2  -3   4  104.99    7.23
   2  -3  -4  116.91    7.24
   2   3  -3   37.64    2.60
   2   3  -3   37.72    2.67
  -2   3   3   39.21    2.63
   2   3  -3   39.18    2.84
  -2   3   3   37.06    2.58
   2  -3  -3   38.83    2.60
  -2  -3   3   37.88    2.61
   2  -3  -3   38.17    2.60
  -2  -3   3   42.60    2.61
   2   3  -2  142.72   11.28
  -2   3   2  173.44   11.24
  -2   3   2  163.00   11.08
   2   3  -2  185.80   11.18
  -2   3   2  186.78   11.14
   2   3  -2  166.46   11.10
  -2  -3   2  153.20   11.11
   2  -3  -2  175.14   11.09
  -2   3   1  244.03   16.37
   2   3  -1  238.51   16.40
  -2   3   1  285.48   16.40
  -2  -3   1  224.31   16.34
   2   3   0  126.85    8.65
   2   3   0  135.41    8.61
  -2   3   0  123.69    8.50
   2   3   0  140.82    8.48
  -2   3   0  119.59    8.45
   2   3   0  136.27    8.53
  -2   3   0  117.63    8.56
  -2  -3   0  124.85    8.47
  -2   3  -1   55.04    3.74
   2   3   1   57.86    3.75
  -2   3  -1   55.75    3.79
   2   3   1   57.02    3.79
   2   3   1   52.70    3.74
   2   3   1   58.93    3.81
  -2  -3  -1   56.54    3.76
   2   3   2  173.52   10.14
   2   3   2  155.08   10.23
  -2   3  -2  143.06   10.11
  -2   3  -2  147.16   10.40
   2   3   2  155.05   10.14
  -2   3  -2  151.33   10.20
  -2   3  -2  143.37   10.19
   2   3   2  153.86   10.17
  -2  -3  -2  157.37   10.14
   2   3   3   65.84    4.51
  -2   3  -3   65.30    5.10
   2   3   3   67.18    4.52
   2   3   3   66.76    4.49
  -2   3  -3   68.77    4.61
  -2  -3  -3   70.44    4.51
  -2  -3  -3   65.90    4.48
  -2  -3  -3   65.43    4.53
   2   3   4   69.93    4.79
  -2   3  -4   67.53    4.80
  -2   3  -4   71.39    5.13
   2   3   4   71.47    4.80
   2  -3   4   73.03    4.74
  -2  -3  -4   70.13    4.80
  -2  -3  -4   73.82    4.79
   2   3   5   69.84    4.67
  -2   3  -5   68.74    4.97
  -2  -3  -5   69.33    4.66
   2  -3   5   68.30    4.61
   2   3   6   27.61    1.81
  -2   3  -6   25.64    2.00
  -2  -3  -6   24.34    1.82
   2  -3   6   25.10    1.75
  -2   4   8   15.45    1.05
  -2   4   8   14.78    1.02
  -2  -4   8   13.42    1.01
   2   4  -7    3.17    0.38
  -2   4   7    2.53    0.27
   2  -4  -7    2.81    0.24
  -2  -4   7    2.64    0.24
  -2   4   6   19.89    1.51
   2  -4  -6   24.70    1.54
  -2  -4   6   19.53    1.49
  -2   4   5   28.93    2.20
   2   4  -5   27.47    2.36
  -2   4   5   30.78    2.13
  -2  -4   5   36.00    2.18
   2  -4  -5   35.09    2.20
   2  -4  -5   32.55    2.20
   2   4  -4   46.10    3.33
  -2   4   4   44.02    3.35
   2   4  -4   55.63    3.45
  -2   4   4   49.41    3.37
  -2   4   4   53.36    3.30
  -2  -4   4   49.12    3.31
   2  -4  -4   49.82    3.34
  -2   4   3    2.70    0.28
   2   4  -3    2.64    0.25
  -2   4   3    2.26    0.35
  -2   4   3    2.78    0.22
   2   4  -3    3.06    0.36
  -2   4   3    2.19    0.25
  -2  -4   3    3.15    0.24
   2  -4  -3    2.63    0.24
   2  -4  -3    2.62    0.24
  -2  -4   3    2.20    0.25
  -2   4   2    0.14    0.09
   2   4  -2    0.09    0.11
   2   4  -2    0.28    0.08
   2  -4  -2    0.29    0.07
  -2   4   1   85.42    6.16
   2   4  -1   89.85    6.02
   2   4  -1   97.54    6.14
  -2   4   1   88.19    6.13
   2   4  -1   94.34    6.03
   2   4  -1   85.91    6.30
  -2   4   1   94.48    6.01
  -2   4   1   95.74    6.09
  -2  -4   1   91.62    6.04
   2  -4  -1   85.11    6.01
  -2  -4   1   90.33    6.03
  -2   4   0  115.86    8.25
   2   4   0  118.39    8.14
  -2   4   0  126.32    8.20
   2   4   0  125.24    8.23
   2   4   0  112.25    8.20
   2   4   0  121.54    8.14
  -2   4   0  137.84    8.17
  -2   4   0  127.17    8.27
  -2  -4   0  121.32    8.15
   2   4   1   23.17    1.61
   2   4   1   23.78    1.65
   2   4   1   24.76    1.71
  -2   4  -1   23.30    1.61
  -2   4  -1   23.22    1.69
  -2  -4  -1   23.01    1.64
  -2  -4  -1   24.05    1.65
   2   4   2    3.34    0.28
  -2   4  -2    3.21    0.36
  -2   4  -2    3.65    0.40
   2   4   2    3.75    0.38
  -2   4  -2    3.76    0.29
  -2   4  -2    3.65    0.49
   2   4   2    3.31    0.33
  -2  -4  -2    3.53    0.33
  -2  -4  -2    3.46    0.32
   2   4   3   53.83    3.77
   2   4   3   56.55    3.74
  -2   4  -3   56.02    3.69
  -2   4  -3   51.86    3.76
   2   4   3   51.73    3.66
  -2   4  -3   58.40    4.00
  -2  -4  -3   57.57    3.74
  -2  -4  -3   55.23    3.71
  -2   4  -4   26.75    1.94
   2   4   4   29.40    1.94
  -2   4  -4   27.61    2.17
  -2  -4  -4   26.38    1.93
  -2  -4  -4   28.25    1.95
  -2  -4  -4   27.66    1.90
   2   4   5   10.81    0.80
  -2   4  -5   11.26    0.99
  -2  -4  -5    9.81    0.80
  -2   4  -6   18.76    1.31
   2   4   6   16.86    1.19
  -2  -4  -6   15.09    1.18
  -2   5   6   13.65    0.95
  -2   5   6   12.56    0.86
  -2  -5   6   10.94    0.87
  -2   5   5    4.27    0.33
   2   5  -5    4.03    0.33
   2   5  -5    4.40    0.52
  -2   5   5    3.77    0.31
  -2   5   5    4.37    0.44
   2  -5  -5    4.56    0.36
  -2  -5   5    3.77    0.35
   2   5  -4  105.53    8.10
  -2   5   4  137.93    8.27
  -2   5   4  136.39    8.08
   2   5  -4  114.08    8.34
  -2   5   4  121.20    8.08
   2  -5  -4  128.00    8.12
  -2  -5   4  112.43    8.12
   2   5  -3    7.81    0.82
   2   5  -3    8.68    0.69
  -2   5   3    8.76    0.74
  -2   5   3    9.72    0.66
  -2  -5   3   10.04    0.72
   2  -5  -3    9.31    0.73
  -2   5   2  143.47    9.17
  -2   5   2  136.95    9.26
  -2   5   2  122.53    9.34
   2   5  -2  144.32    9.20
   2   5  -2  132.17    9.50
   2   5  -2  138.23    9.33
   2  -5  -2  136.52    9.28
   2  -5  -2  142.94    9.19
  -2  -5   2  151.24    9.22
   2   5  -1   18.13    1.23
   2   5  -1   16.76    1.35
  -2   5   1   17.88    1.21
  -2   5   1   16.57    1.29
  -2   5   1   17.87    1.37
   2   5  -1   17.44    1.49
  -2  -5   1   17.38    1.24
  -2  -5   1   17.49    1.23
   2  -5  -1   16.88    1.21
   2   5   0   91.24    5.99
  -2   5   0   92.48    6.15
   2   5   0   92.75    6.12
  -2   5   0   89.54    5.98
  -2   5   0   86.00    6.08
  -2  -5   0   91.56    6.01
  -2  -5   0   87.01    6.00
   2   5   1   30.44    2.22
  -2   5  -1   30.60    2.23
  -2   5  -1   32.31    2.11
   2   5   1   33.02    2.12
  -2   5  -1   31.53    2.21
  -2   5  -1   30.06    2.23
   2   5   1   30.95    2.11
   2   5   1   29.99    2.17
  -2  -5  -1   30.78    2.14
  -2  -5  -1   30.79    2.14
   2   5   2   13.98    0.97
  -2   5  -2   13.04    1.02
  -2   5  -2   14.46    0.95
   2   5   2   13.58    1.05
   2   5   2   13.27    0.94
  -2   5  -2   13.46    1.10
  -2  -5  -2   13.47    0.98
  -2  -5  -2   12.78    0.99
  -2   5  -3   27.73    2.09
   2   5   3   28.96    2.06
  -2   5  -3   26.77    1.95
   2   5   3   31.00    1.99
  -2   5  -3   29.37    2.13
  -2  -5  -3   29.25    1.98
   2   5   4    8.47    0.61
   2   5   4    7.70    0.66
  -2   5  -4    8.04    0.71
  -2  -5  -4    7.62    0.59
  -2   6   4    3.05    0.33
   2   6  -4    3.95    0.42
  -2   6   4    3.45    0.27
   2   6  -4    3.34    0.26
   2  -6  -4    3.05    0.28
   2   6  -3   11.32    0.83
  -2   6   3   11.43    0.81
  -2   6   3   12.21    0.92
   2   6  -3   12.24    1.01
  -2  -6   3   11.44    0.83
   2  -6  -3   11.55    0.86
  -2   6   2   12.31    0.95
   2   6  -2   12.57    0.87
  -2   6   2   12.41    0.85
  -2  -6   2   12.11    0.90
   2  -6  -2   11.73    0.91
   2   6  -1   16.79    1.13
  -2   6   1   15.72    1.20
  -2   6   1   16.62    1.11
   2  -6  -1   15.83    1.12
  -2  -6   1   15.96    1.14
   2   6   0   11.50    0.85
  -2   6   0   12.24    0.90
  -2   6   0   12.05    0.84
  -2  -6   0   11.79    0.86
  -2   6  -1   48.25    3.23
  -2   6  -1   48.84    3.27
   2   6   1   47.99    3.22
  -2  -6  -1   48.65    3.25
   2   6   2    0.91    0.09
  -2   6  -2    0.75    0.11
  -2  -6  -2    1.05    0.13
   3   0 -10    0.05    0.05
   3   0  -9  106.78    7.96
  -3   0   9  132.78    7.94
  -3   0   8    0.07    0.06
  -3   0   7  121.04    8.95
  -3   0   7  120.71    8.99
   3   0  -7  155.94    9.02
  -3   0   7  125.89    8.97
   3   0  -7  151.88    9.13
  -3   0   6    0.05    0.05
   3   0  -6    0.08    0.05
  -3   0   6    0.01    0.07
  -3   0   6   -0.02    0.04
  -3   0   5  111.49    7.05
   3   0  -5  101.15    7.05
   3   0  -4    0.01    0.04
  -3   0   4    0.05    0.05
  -3   0   4    0.02    0.05
  -3   0   3    0.79    0.10
  -3   0   2    0.02    0.03
   3   0  -1  584.34   37.10
  -3   0   1  531.95   37.09
  -3   0   0    0.00    0.03
   3   0   1  123.75    8.18
   3   0   2    0.21    0.07
   3   0   2    0.11    0.04
   3   0   3  120.68    8.03
  -3   0  -3  123.56    8.04
   3   0   3  118.69    8.01
   3   0   4    0.02    0.05
   3   0   4    0.19    0.08
  -3   0  -4    0.03    0.06
   3   0   5  144.34    9.48
  -3   0  -5  144.29    9.47
   3   0   5  139.00    9.45
  -3   0  -6    0.14    0.23
  -3   0  -7   66.21    4.71
   3   0   7   73.62    4.73
  -3   0  -7   73.36    4.94
  -3   1  10   10.44    0.78
  -3  -1  10    9.22    0.69
   3   1  -9   43.72    2.97
   3   1  -9   41.28    2.82
   3  -1  -9   40.04    2.84
  -3   1   8    3.66    0.34
  -3   1   8    3.69    0.31
  -3  -1   8    3.49    0.33
  -3  -1   8    3.74    0.34
   3   1  -7  156.95   10.60
  -3   1   7  168.88   10.61
   3   1  -7  146.63   10.72
  -3   1   7  171.25   10.64
   3  -1  -7  155.02   10.60
  -3   1   6    9.87    0.75
   3   1  -6    9.84    0.87
  -3   1   6    9.76    0.72
   3   1  -6   11.01    0.76
  -3  -1   6    9.72    0.74
   3  -1  -6   11.04    0.72
   3  -1  -6    8.71    0.76
  -3  -1   6    9.79    0.74
   3  -1  -6    9.75    0.75
  -3   1   5  301.15   20.80
   3  -1  -5  294.89   21.14
   3   1  -4   12.79    0.94
  -3   1   4   15.00    0.94
   3  -1  -4   11.40    0.93
   3  -1  -4   11.80    0.93
  -3  -1   4   13.80    0.94
  -3  -1   4   15.46    0.94
  -3   1   3  431.33   29.75
   3   1  -3  439.43   29.76
   3  -1  -3  453.42   29.92
  -3  -1   3  450.50   29.89
  -3   1   2   37.35    2.49
  -3  -1   2   39.09    2.50
   3  -1  -2   35.30    2.49
   3   1  -1   98.09    7.11
   3   1  -1  108.48    7.07
  -3   1   1  103.43    7.01
   3  -1  -1   89.54    7.01
   3   1   0  132.82    9.77
   3   1   0  144.19    9.72
   3  -1   0  142.35    9.60
   3  -1   0  139.23    9.58
  -3  -1  -1  211.89   13.96
   3   1   2   66.76    4.34
   3   1   2   65.52    4.33
  -3   1  -2   60.45    4.39
  -3  -1  -2   61.54    4.32
  -3  -1  -2   65.44    4.34
   3  -1   2   62.01    4.32
  -3  -1  -2   67.26    4.39
   3  -1   2   70.68    4.33
   3   1   3    2.11    0.21
   3   1   3    2.15    0.23
   3   1   3    2.27    0.23
  -3   1  -3    2.54    0.22
  -3   1  -3    2.12    0.27
  -3  -1  -3    2.09    0.24
   3  -1   3    1.89    0.20
   3  -1   3    2.09    0.21
  -3  -1  -3    2.04    0.21
  -3   1  -4   18.54    1.37
   3   1   4   22.97    1.42
   3   1   4   19.80    1.38
   3  -1   4   19.27    1.38
   3  -1   4   20.30    1.39
  -3  -1  -4   19.51    1.41
  -3  -1  -4   17.65    1.38
  -3   1  -5  113.28    7.58
   3   1   5  117.32    7.61
   3   1   5  114.42    7.58
  -3   1  -5  107.94    8.00
   3  -1   5  119.37    7.59
   3  -1   5  115.70    7.58
  -3  -1  -5  110.02    7.60
  -3   1  -6   27.11    1.92
  -3   1  -6   25.71    2.23
   3   1   6   28.19    1.94
   3  -1   6   29.58    1.95
  -3  -1  -6   30.89    1.97
  -3   1  -7   37.81    2.67
  -3  -1  -7   36.32    2.65
   3  -1   7   35.45    2.48
  -3  -1  -7   37.81    2.49
  -3   2   9   20.35    1.42
   3   2  -9   21.00    1.47
  -3  -2   9   18.82    1.38
   3   2  -8   29.39    2.16
  -3   2   8   32.84    2.22
   3   2  -8   28.37    2.29
  -3  -2   8   34.52    2.19
  -3  -2   8   33.58    2.18
   3  -2  -7  236.47   15.15
   3  -2  -7  240.57   15.18
  -3  -2   7  209.34   15.11
  -3  -2   6   62.63    4.44
   3  -2  -6   67.49    4.49
   3  -2  -6   68.64    4.46
  -3   2   5  134.99    8.11
  -3   2   5  112.34    8.13
   3   2  -5  111.48    8.11
   3  -2  -5  124.02    8.11
  -3  -2   5  125.33    8.10
   3  -2  -5  124.72    8.10
  -3   2   4   21.89    1.46
  -3   2   4   20.44    1.46
   3  -2  -4   19.79    1.46
  -3  -2   4   23.55    1.47
   3  -2  -4   20.53    1.46
  -3  -2   4   21.21    1.46
   3   2  -3   54.70    3.64
   3   2  -3   55.95    3.59
  -3   2   3   57.17    3.61
  -3   2   3   52.71    3.58
  -3  -2   3   51.26    3.60
   3  -2  -3   49.39    3.58
  -3  -2   3   55.22    3.59
   3  -2  -3   54.52    3.58
  -3   2   2   92.12    5.89
   3   2  -2   85.37    5.87
   3   2  -1  265.40   17.04
  -3   2   1  223.11   16.62
   3   2  -1  266.05   16.93
   3  -2  -1  238.14   16.69
  -3   2   0   27.53    1.95
   3   2   0   28.32    1.92
  -3  -2   0   27.97    1.93
   3  -2   0   28.82    1.90
  -3  -2   0   29.02    1.93
   3   2   1  407.31   26.80
   3   2   2  142.29    9.30
   3   2   2  140.74    9.25
  -3   2  -2  142.04    9.33
   3   2   2  141.62    9.26
   3   2   2  139.55    9.28
   3  -2   2  127.02    9.23
  -3  -2  -2  145.45    9.47
  -3   2  -3  109.86    7.17
   3   2   3  107.45    7.20
   3   2   3  112.06    7.23
   3   2   3  112.33    7.23
   3   2   3  106.04    7.26
   3  -2   3  110.80    7.19
  -3  -2  -3  100.75    7.25
  -3  -2  -3  110.29    7.20
  -3  -2  -3  116.78    7.24
   3  -2   3   98.80    7.18
   3   2   4    8.22    0.67
   3   2   4    8.39    0.63
  -3   2  -4    8.03    0.69
   3   2   4    9.02    0.74
  -3   2  -4    8.07    0.95
   3  -2   4    8.51    0.64
  -3  -2  -4    7.55    0.68
   3  -2   4    8.25    0.62
  -3  -2  -4    7.87    0.66
   3   2   5    9.39    0.73
   3   2   5    9.75    0.74
  -3   2  -5    9.55    1.02
   3  -2   5    9.25    0.69
  -3  -2  -5    9.63    0.73
   3  -2   5    7.98    0.68
  -3   2  -6   23.82    1.84
   3   2   6   22.22    1.59
   3  -2   6   21.79    1.56
  -3  -2  -6   22.78    1.59
  -3   3   9   46.08    3.08
  -3   3   9   43.34    3.11
   3   3  -9   47.97    3.19
  -3  -3   9   45.80    3.06
  -3   3   8    2.11    0.24
   3   3  -8    1.81    0.29
  -3  -3   8    1.97    0.20
   3   3  -7   56.06    3.93
  -3   3   7   64.95    3.83
   3  -3  -7   51.57    3.81
   3  -3  -7   55.49    3.76
   3  -3  -7   51.97    3.80
   3   3  -6   23.03    1.59
  -3   3   6   19.47    1.62
   3   3  -6   26.39    1.80
  -3  -3   6   21.14    1.59
   3  -3  -6   21.88    1.60
   3  -3  -6   24.89    1.66
  -3  -3   6   24.27    1.66
   3  -3  -6   22.35    1.62
   3   3  -5   77.68    5.93
   3   3  -5   85.94    5.96
  -3   3   5   95.80    5.92
  -3  -3   5   83.10    5.94
  -3  -3   5   92.32    5.96
   3  -3  -5   97.72    5.96
   3  -3  -5   92.28    5.97
  -3   3   4   32.59    2.19
   3   3  -4   30.74    2.15
   3   3  -4   29.32    2.20
  -3   3   4   32.67    2.10
   3   3  -4   34.59    2.33
   3  -3  -4   30.05    2.13
  -3  -3   4   30.81    2.15
  -3  -3   4   29.11    2.13
   3  -3  -4   31.88    2.13
  -3   3   3   50.01    3.19
  -3   3   3   42.66    3.16
  -3   3   3   51.48    3.29
   3   3  -3   45.64    3.34
   3   3  -3   46.38    3.24
   3   3  -3   47.40    3.20
  -3   3   3   47.78    3.13
   3  -3  -3   43.18    3.15
  -3  -3   3   46.90    3.18
  -3  -3   3   49.22    3.17
  -3   3   2   39.33    2.60
   3   3  -2   38.82    2.55
   3   3  -2   35.41    2.51
  -3   3   2   39.27    2.45
  -3   3   2   38.11    2.50
   3   3  -2   33.93    2.69
  -3  -3   2   35.17    2.48
  -3  -3   2   37.97    2.48
   3  -3  -2   36.25    2.44
   3  -3  -2   31.51    2.45
  -3   3   1   86.91    5.97
  -3   3   1   90.26    5.89
   3   3  -1   98.99    5.94
  -3   3   1   96.07    5.83
   3   3  -1   86.24    6.09
   3  -3  -1   85.47    5.83
  -3  -3   1   77.22    5.91
  -3  -3   1   84.19    5.86
  -3   3   0   33.41    2.42
  -3   3   0   32.17    2.35
   3   3   0   32.58    2.34
  -3   3   0   34.47    2.29
  -3  -3   0   35.91    2.33
   3  -3   0   36.13    2.28
   3   3   1  133.67    9.07
  -3   3  -1  122.89    9.30
   3   3   1  133.58    9.13
   3   3   1  136.66    9.10
   3   3   1  142.92    9.16
  -3   3  -1  139.06    9.07
  -3   3  -1  149.08    9.21
  -3  -3  -1  139.55    9.11
   3  -3   1  139.42    9.04
  -3   3  -2   53.11    3.71
   3   3   2   54.65    3.67
   3   3   2   54.03    3.63
   3   3   2   55.52    3.68
  -3   3  -2   57.12    3.93
  -3   3  -2   51.51    3.60
   3   3   2   53.10    3.59
  -3  -3  -2   53.44    3.63
  -3  -3  -2   55.33    3.65
  -3  -3  -2   51.43    3.67
   3   3   3    0.19    0.10
   3   3   3    0.22    0.09
   3   3   3    0.23    0.13
  -3   3  -3    0.23    0.23
  -3   3  -3    0.24    0.10
  -3  -3  -3    0.17    0.09
  -3  -3  -3    0.14    0.07
   3   3   4  132.61    8.42
  -3   3  -4  126.48    8.44
  -3   3  -4  111.76    8.66
   3  -3   4  133.74    8.36
  -3  -3  -4  130.37    8.41
  -3  -3  -4  134.38    8.42
  -3  -3  -4  113.37    8.37
  -3   3  -5   33.20    2.44
   3   3   5   32.01    2.20
  -3  -3  -5   30.87    2.19
   3  -3   5   30.87    2.15
   3   3   6    8.69    0.64
  -3   3  -6    9.69    0.78
  -3  -3  -6    7.42    0.62
   3  -3   6    8.01    0.61
  -3   4   8   10.54    0.79
  -3   4   8   11.05    0.77
  -3  -4   8   10.43    0.75
   3   4  -7    7.57    0.75
  -3   4   7    9.60    0.73
  -3   4   7    9.99    0.68
   3  -4  -7    7.36    0.64
  -3  -4   7    9.73    0.66
  -3   4   6   18.80    1.43
  -3  -4   6   19.58    1.34
  -3   4   5    8.13    0.72
   3   4  -5    7.68    0.62
   3   4  -5    8.58    0.81
  -3   4   5    8.35    0.65
  -3   4   5    8.80    0.60
   3  -4  -5    8.22    0.63
  -3  -4   5    8.68    0.63
  -3  -4   5    7.34    0.63
   3  -4  -5    7.97    0.65
  -3   4   4   28.03    1.91
   3   4  -4   27.15    1.95
   3   4  -4   28.24    2.16
  -3   4   4   26.84    1.97
   3   4  -4   26.25    2.04
  -3   4   4   31.94    1.96
   3  -4  -4   27.00    1.95
  -3  -4   4   27.71    1.95
   3  -4  -4   30.37    1.95
   3   4  -3  127.27    9.23
  -3   4   3  150.30    9.40
   3   4  -3  148.83    9.51
  -3   4   3  151.41    9.24
   3   4  -3  146.01    9.25
  -3   4   3  143.28    9.21
  -3   4   3  145.08    9.29
   3   4  -3  132.08    9.36
  -3  -4   3  141.43    9.25
  -3  -4   3  126.28    9.26
   3  -4  -3  122.17    9.23
   3   4  -2    4.22    0.34
   3   4  -2    4.12    0.44
  -3   4   2    4.52    0.47
   3   4  -2    3.57    0.53
  -3   4   2    3.76    0.37
  -3   4   2    3.77    0.30
  -3  -4   2    3.96    0.36
   3  -4  -2    3.13    0.31
  -3  -4   2    3.51    0.33
   3   4  -1  118.14    7.94
   3   4  -1  123.32    8.04
   3   4  -1  121.06    7.92
  -3   4   1  107.01    8.06
   3   4  -1  115.77    8.20
  -3   4   1  120.32    7.98
  -3   4   1  125.47    7.90
  -3  -4   1  118.04    7.94
  -3  -4   1  125.95    7.95
  -3   4   0   64.45    4.37
   3   4   0   65.72    4.41
  -3   4   0   65.00    4.44
   3   4   0   62.40    4.32
  -3   4   0   65.71    4.28
   3   4   0   63.19    4.29
  -3  -4   0   63.60    4.33
  -3   4  -1   28.89    2.19
  -3   4  -1   31.16    2.05
   3   4   1   29.50    2.11
   3   4   1   32.76    2.18
   3   4   1   31.26    2.06
  -3   4  -1   30.38    2.19
  -3  -4  -1   29.47    2.11
  -3  -4  -1   29.76    2.09
  -3   4  -2   43.06    2.95
   3   4   2   40.72    2.82
  -3   4  -2   40.64    2.83
   3   4   2   40.24    2.92
   3   4   2   42.59    2.89
  -3   4  -2   43.08    3.03
  -3  -4  -2   44.05    2.89
  -3  -4  -2   42.07    2.86
   3   4   3   50.86    3.49
  -3   4  -3   50.11    3.52
  -3   4  -3   51.69    3.65
  -3  -4  -3   52.40    3.49
  -3  -4  -3   50.87    3.46
  -3  -4  -3   52.08    4.16
   3   4   4   23.79    1.68
  -3   4  -4   24.25    1.84
  -3   4  -4   24.39    1.70
  -3  -4  -4   22.18    1.67
  -3  -4  -4   25.46    1.70
  -3   4  -5   44.56    3.34
   3   4   5   50.33    3.27
  -3  -4  -5   50.28    3.27
  -3   5   6    3.13    0.24
  -3   5   6    3.24    0.32
  -3  -5   6    3.29    0.28
  -3   5   5   43.52    2.90
  -3   5   5   43.90    2.94
  -3   5   5   41.61    3.01
   3  -5  -5   45.88    2.94
  -3  -5   5   41.88    2.93
   3   5  -4   23.12    1.73
  -3   5   4   25.54    1.70
   3   5  -4   24.45    1.93
  -3  -5   4   26.98    1.76
  -3   5   3    5.41    0.43
   3   5  -3    5.04    0.60
   3   5  -3    5.43    0.46
  -3   5   3    5.85    0.58
   3   5  -3    5.70    0.67
  -3   5   3    6.47    0.62
   3  -5  -3    5.85    0.45
   3  -5  -3    5.55    0.50
  -3  -5   3    5.57    0.48
   3   5  -2   11.53    1.04
  -3   5   2   11.37    0.96
  -3   5   2   12.36    0.88
  -3   5   2   14.18    1.07
   3   5  -2   13.70    0.92
   3   5  -2   10.14    1.10
  -3  -5   2   12.67    0.94
   3  -5  -2   13.33    0.90
  -3   5   1   30.54    2.26
   3   5  -1   32.33    2.14
   3   5  -1   34.11    2.19
  -3   5   1   32.28    2.33
   3   5  -1   34.00    2.35
  -3   5   1   31.53    2.16
  -3  -5   1   32.33    2.21
   3  -5  -1   31.76    2.16
  -3  -5   1   29.05    2.19
  -3   5   0   44.24    3.03
   3   5   0   43.00    3.11
   3   5   0   45.25    2.89
   3   5   0   44.07    2.89
  -3   5   0   42.31    2.87
  -3  -5   0   38.28    2.96
  -3  -5   0   42.41    2.92
   3   5   1   22.50    1.54
   3   5   1   22.30    1.52
  -3   5  -1   22.41    1.52
  -3   5  -1   23.38    1.64
  -3  -5  -1   20.22    1.55
   3   5   2   39.87    2.77
   3   5   2   42.85    2.77
  -3   5  -2   37.89    2.80
   3   5   2   43.31    2.72
  -3   5  -2   39.45    2.75
  -3   5  -2   41.94    2.82
  -3  -5  -2   39.75    2.76
  -3   5  -3   23.46    1.67
   3   5   3   23.58    1.68
   3   5   3   25.12    1.65
  -3  -5  -3   23.27    1.65
   3   6  -4    1.65    0.14
  -3   6   4    1.33    0.12
  -3   6   4    1.44    0.19
  -3  -6   4    1.20    0.15
   3  -6  -4    1.38    0.15
   3   6  -3   86.79    5.91
  -3   6   3   89.32    5.89
  -3   6   3   97.06    6.00
  -3  -6   3   86.47    5.92
   3  -6  -3   85.79    5.91
  -3   6   2   11.35    0.88
   3   6  -2   12.62    0.82
  -3   6   2   11.97    0.79
   3  -6  -2   11.38    0.81
  -3  -6   2    9.36    0.87
  -3   6   1   33.34    2.37
   3   6  -1   34.14    2.30
  -3   6   1   33.34    2.28
  -3  -6   1   35.30    2.32
   3   6   0    2.22    0.19
  -3   6   0    2.15    0.19
  -3   6   0    1.95    0.24
  -3  -6   0    2.26    0.22
  -3   6  -1   22.82    1.65
   3   6   1   23.63    1.65
  -3   6  -1   28.41    1.76
  -3  -6  -1   23.42    1.68
   4   0 -10   28.11    1.92
  -4   0   9    0.03    0.04
  -4   0   8    7.28    0.56
  -4   0   8    7.28    0.60
  -4   0   8    7.35    0.58
  -4   0   7    0.02    0.05
   4   0  -7   -0.01    0.04
  -4   0   7   -0.03    0.06
   4   0  -7    0.01    0.07
  -4   0   7    0.01    0.05
   4   0  -5    0.34    0.08
   4   0  -5    0.20    0.09
  -4   0   4  977.67   65.79
   4   0  -4 1000.00   65.87
   4   0  -3    0.02    0.05
   4   0  -3    0.11    0.05
  -4   0   2  529.41   35.37
   4   0  -2  521.78   35.21
  -4   0   1    0.01    0.04
   4   0  -1    0.01    0.05
   4   0  -1    0.05    0.05
  -4   0   0   25.65    1.67
   4   0   0   25.09    1.68
   4   0   0   22.76    1.67
   4   0   1    0.14    0.05
  -4   0  -2    0.01    0.04
   4   0   3    0.06    0.05
  -4   0  -3    0.10    0.07
   4   0   3    0.09    0.06
   4   0   4  113.55    7.53
   4   0   4  109.89    7.51
  -4   0  -4  115.27    7.53
   4   0   5    0.03    0.06
  -4   0  -5    0.11    0.06
   4   0   6   57.86    4.19
  -4   0  -6   61.26    4.16
  -4   0  -6   68.17    4.46
  -4   1  10   30.99    1.96
   4   1 -10   26.85    1.93
   4  -1 -10   26.25    1.95
  -4  -1  10   30.67    1.93
  -4   1   9   27.94    1.97
   4   1  -9   29.09    1.96
  -4  -1   9   27.65    1.94
   4  -1  -9   29.01    1.98
  -4   1   8   33.94    2.39
  -4   1   8   34.44    2.42
  -4   1   8   35.85    2.35
  -4  -1   8   36.49    2.40
  -4  -1   8   33.32    2.37
   4   1  -7   77.25    5.25
  -4   1   7   84.62    5.21
  -4   1   7   87.18    5.29
  -4   1   7   81.21    5.24
   4   1  -7   69.88    5.42
   4  -1  -7   79.73    5.26
   4  -1  -7   68.49    5.26
  -4  -1   7   86.95    5.25
   4  -1  -7   69.38    5.19
  -4   1   6   91.84    6.28
   4   1  -6  106.47    6.53
  -4   1   6   86.37    6.31
  -4   1   6   92.16    6.25
  -4  -1   6   97.47    6.28
  -4  -1   6   91.79    6.27
  -4   1   5   29.96    2.05
  -4   1   5   30.99    2.04
  -4   1   5   29.32    2.08
  -4  -1   5   30.84    2.05
  -4  -1   5   29.77    2.05
   4   1  -4   75.71    5.06
  -4   1   4   79.41    5.05
   4  -1  -4   71.77    5.04
  -4  -1   4   77.98    5.05
  -4  -1   4   76.67    5.05
   4  -1  -4   73.82    5.05
   4   1  -3    9.91    0.72
  -4   1   3    9.54    0.70
  -4  -1   3   10.23    0.71
  -4  -1   3    9.57    0.72
  -4   1   2   53.50    3.38
   4   1  -2   43.82    3.38
   4  -1  -2   53.08    3.37
  -4  -1   2   51.57    3.39
   4   1  -1   66.39    4.64
   4   1  -1   60.88    4.66
  -4   1   1   71.50    4.62
  -4  -1   1   72.64    4.64
   4  -1  -1   77.33    4.64
  -4  -1   1   69.21    4.64
   4   1   0  121.14    7.42
  -4  -1   0  118.21    7.41
   4  -1   0   96.33    7.41
  -4   1  -1    3.22    0.30
  -4   1  -1    2.91    0.35
   4   1   1    3.39    0.30
   4   1   1    3.78    0.35
   4  -1   1    3.49    0.29
  -4  -1  -1    3.47    0.30
  -4  -1  -1    3.29    0.32
   4  -1   1    3.93    0.30
  -4   1  -2  184.25   12.09
   4   1   2  185.68   12.00
  -4   1  -2  178.99   11.99
   4   1   2  174.39   12.04
  -4  -1  -2  181.99   12.00
  -4  -1  -2  183.06   12.03
   4  -1   2  180.42   11.99
   4  -1   2  182.34   11.99
   4   1   3   20.08    1.42
   4   1   3   20.65    1.43
   4   1   3   20.94    1.41
  -4   1  -3   20.28    1.40
  -4   1  -3   20.27    1.50
   4  -1   3   18.82    1.39
  -4  -1  -3   19.47    1.43
  -4  -1  -3   17.96    1.40
   4  -1   3   21.25    1.41
  -4   1  -4   47.13    3.04
   4   1   4   44.01    3.07
   4   1   4   43.01    3.08
  -4   1  -4   41.59    3.41
   4   1   4   46.35    3.05
   4  -1   4   45.04    3.05
   4  -1   4   45.37    3.04
  -4  -1  -4   46.35    3.08
  -4   1  -5    3.01    0.26
  -4   1  -5    2.69    0.52
   4   1   5    2.88    0.27
   4  -1   5    2.94    0.28
  -4  -1  -5    2.85    0.29
  -4   1  -6    4.66    0.59
  -4  -1  -6    5.40    0.61
   4  -1   6    5.30    0.45
  -4  -1  -6    5.62    0.42
  -4   2   9    8.78    0.70
  -4   2   9    9.23    0.72
  -4  -2   9    9.70    0.70
   4  -2  -9   10.79    0.78
  -4   2   8   95.64    6.01
   4   2  -8   92.77    5.98
   4   2  -8   83.73    6.06
  -4  -2   8   94.87    5.97
   4  -2  -8   84.81    6.00
   4  -2  -8   85.47    6.00
   4   2  -7   29.54    2.16
   4  -2  -7   30.09    2.07
   4  -2  -7   30.16    2.09
   4  -2  -7   29.01    2.03
   4   2  -6  117.26    8.37
   4   2  -6  135.56    8.30
   4  -2  -6  120.20    8.26
   4  -2  -6  124.70    8.28
   4   2  -5   26.76    2.04
  -4   2   5   32.66    1.99
   4   2  -5   26.14    2.03
   4  -2  -5   27.40    2.01
  -4  -2   5   35.98    2.02
   4  -2  -5   26.82    2.01
   4   2  -4  175.71   11.60
   4   2  -4  184.45   11.71
  -4   2   4  171.25   11.52
  -4   2   4  169.30   11.60
   4  -2  -4  173.39   11.55
   4   2  -3   12.30    0.89
   4   2  -3   11.16    0.92
  -4   2   3   13.42    0.86
  -4  -2   3   13.02    0.91
  -4  -2   3   11.07    0.88
   4  -2  -3   13.05    0.88
   4  -2  -2  136.10    9.47
  -4  -2   2  150.94    9.51
   4   2  -1   30.06    2.01
   4   2  -1   29.34    2.06
   4  -2  -1   29.77    1.99
  -4  -2   1   27.43    2.00
  -4  -2   1   30.01    2.01
  -4   2   0  143.58   10.71
  -4  -2   0  181.21   10.76
   4  -2   0  162.69   10.73
   4   2   1   83.14    5.29
  -4   2  -1   79.91    5.28
  -4   2  -1   75.51    5.50
   4   2   1   80.11    5.34
   4   2   1   83.12    5.31
  -4   2  -1   76.76    5.26
  -4   2  -1   77.71    5.39
  -4  -2  -1   74.97    5.33
   4  -2   1   83.07    5.27
   4  -2   1   75.80    5.28
  -4  -2  -1   82.37    5.29
  -4   2  -2  182.89   12.09
   4   2   2  189.54   12.26
  -4   2  -2  179.87   11.94
   4   2   2  176.19   12.00
   4   2   2  183.01   11.98
   4   2   2  184.93   12.02
   4  -2   2  167.86   11.96
  -4  -2  -2  183.67   12.00
   4  -2   2  178.73   11.96
  -4  -2  -2  185.04   11.97
   4   2   3   12.03    0.89
   4   2   3   10.49    0.80
   4   2   3    9.65    0.80
   4   2   3    9.64    0.75
  -4   2  -3   10.20    0.84
  -4   2  -3    9.15    1.02
   4  -2   3   10.15    0.76
  -4  -2  -3    9.97    0.79
   4  -2   3    9.49    0.73
  -4  -2  -3   10.07    0.81
   4   2   4   27.27    1.84
  -4   2  -4   23.66    2.08
   4  -2   4   24.48    1.78
  -4  -2  -4   26.07    1.82
   4  -2   4   27.44    1.79
   4   2   5   26.02    1.77
  -4   2  -5   21.72    1.96
  -4  -2  -5   26.52    1.77
   4  -2   5   26.72    1.74
   4   3  -9    1.97    0.23
  -4   3   9    1.87    0.19
  -4   3   9    1.79    0.18
  -4  -3   9    1.76    0.18
  -4   3   8   24.01    1.68
  -4   3   8   23.99    1.70
  -4  -3   8   24.26    1.66
   4   3  -7   42.54    2.93
   4   3  -7   40.08    3.06
   4  -3  -7   43.04    2.98
   4  -3  -7   40.71    2.93
  -4  -3   7   51.61    2.97
   4  -3  -7   42.50    2.98
   4   3  -6   55.14    3.28
  -4   3   6   41.17    3.29
   4   3  -6   54.67    3.24
  -4  -3   6   43.05    3.22
   4  -3  -6   51.02    3.27
  -4  -3   6   41.73    3.24
   4  -3  -6   48.52    3.24
  -4   3   5   63.96    3.98
  -4   3   5   55.28    4.08
  -4   3   5   52.44    4.02
   4   3  -5   64.16    4.07
  -4  -3   5   57.60    4.01
   4  -3  -5   66.00    4.03
  -4  -3   5   58.91    4.04
  -4   3   4    2.03    0.22
   4   3  -4    2.09    0.25
  -4   3   4    1.98    0.27
   4   3  -4    1.85    0.30
  -4   3   4    1.88    0.18
   4   3  -4    1.96    0.32
   4  -3  -4    1.90    0.21
  -4  -3   4    2.39    0.23
   4  -3  -4    1.99    0.21
  -4  -3   4    1.88    0.23
   4   3  -3   37.74    2.58
  -4   3   3   37.24    2.56
  -4   3   3   42.73    2.65
   4   3  -3   33.31    2.67
  -4   3   3   42.39    2.54
   4   3  -3   33.22    2.60
  -4   3   3   37.80    2.50
  -4  -3   3   39.75    2.55
  -4  -3   3   35.89    2.56
   4  -3  -3   35.68    2.51
   4  -3  -3   33.42    2.51
  -4   3   2   89.82    5.20
   4   3  -2   76.85    5.26
   4   3  -2   69.38    5.30
  -4   3   2   67.06    5.22
  -4   3   2   84.50    5.28
  -4  -3   2   75.88    5.25
  -4  -3   2   84.58    5.26
   4   3  -1   10.37    0.81
  -4   3   1   11.22    0.89
  -4   3   1   10.72    0.75
   4   3  -1   10.69    0.87
   4  -3  -1   10.10    0.76
  -4  -3   1   10.92    0.80
  -4  -3   1   10.18    0.79
  -4   3   0   36.39    2.77
   4   3   0   39.55    2.71
   4   3   0   44.92    2.77
  -4   3   0   37.68    2.63
   4   3   0   39.78    2.67
   4  -3   0   41.01    2.63
  -4  -3   0   37.43    2.68
  -4  -3   0   38.15    2.68
   4   3   1   33.35    2.51
  -4   3  -1   33.13    2.44
  -4   3  -1   35.98    2.60
   4   3   1   36.85    2.55
  -4   3  -1   39.01    2.60
   4   3   1   33.89    2.48
  -4  -3  -1   39.29    2.49
  -4  -3  -1   37.15    2.50
   4  -3   1   35.62    2.42
  -4  -3  -1   38.62    2.56
   4   3   2   71.72    4.91
  -4   3  -2   72.70    4.80
   4   3   2   70.95    4.72
  -4   3  -2   69.27    4.88
   4   3   2   70.40    4.74
  -4  -3  -2   69.35    4.72
   4  -3   2   67.71    4.66
  -4  -3  -2   65.28    4.73
  -4  -3  -2   72.14    4.69
   4   3   3   92.20    6.15
  -4   3  -3   96.70    6.21
  -4   3  -3   93.62    6.34
   4  -3   3   87.61    6.08
  -4  -3  -3   88.16    6.14
  -4  -3  -3   90.31    6.09
  -4  -3  -3   91.97    6.14
  -4   3  -4   20.79    1.68
   4   3   4   21.45    1.52
  -4  -3  -4   22.06    1.52
   4  -3   4   21.06    1.47
   4   3   5    5.05    0.42
  -4   3  -5    4.85    0.50
   4  -3   5    4.78    0.38
  -4  -3  -5    5.20    0.41
  -4   4   8   18.27    1.30
   4   4  -8   21.65    1.39
  -4   4   8   17.58    1.32
  -4  -4   8   18.33    1.30
  -4   4   7   23.88    1.70
  -4   4   7   24.11    1.65
  -4  -4   7   23.81    1.65
   4   4  -6   32.50    2.37
  -4   4   6   32.94    2.30
  -4   4   6   32.84    2.23
   4   4  -6   33.18    2.21
   4  -4  -6   30.05    2.23
  -4  -4   6   33.22    2.23
   4  -4  -6   32.98    2.26
   4   4  -5   48.65    3.27
   4   4  -5   38.71    3.02
  -4   4   5   41.64    2.94
  -4  -4   5   37.53    2.95
  -4  -4   5   47.61    2.94
   4  -4  -5   45.00    2.95
   4  -4  -5   42.46    2.93
   4   4  -4  123.20    9.18
  -4   4   4  135.26    9.14
  -4   4   4  146.09    9.29
   4   4  -4  142.99    9.38
   4   4  -4  135.92    9.18
  -4   4   4  149.17    9.17
   4   4  -4  137.08    9.30
  -4  -4   4  146.58    9.21
  -4  -4   4  127.11    9.21
   4  -4  -4  133.19    9.18
   4  -4  -4  145.38    9.19
  -4   4   3   25.50    1.83
  -4   4   3   22.53    1.72
   4   4  -3   25.93    1.79
  -4   4   3   26.64    1.74
  -4   4   3   25.83    1.89
   4   4  -3   21.84    1.87
   4   4  -3   24.25    1.77
   4   4  -3   29.10    2.01
  -4  -4   3   25.32    1.80
   4  -4  -3   25.49    1.76
   4  -4  -3   28.63    1.77
  -4  -4   3   24.06    1.80
   4   4  -2   66.99    4.22
   4   4  -2   69.43    4.20
  -4   4   2   59.90    4.24
   4   4  -2   60.55    4.32
   4   4  -2   56.49    4.40
  -4   4   2   64.44    4.15
   4  -4  -2   53.72    4.16
  -4  -4   2   60.34    4.22
  -4  -4   2   63.54    4.22
   4  -4  -2   67.12    4.22
  -4   4   1    1.96    0.18
   4   4  -1    1.78    0.22
   4   4  -1    1.68    0.20
  -4   4   1    1.63    0.29
   4   4  -1    1.92    0.38
   4  -4  -1    1.40    0.18
  -4  -4   1    1.89    0.23
  -4  -4   1    2.02    0.23
   4   4   0  122.29    7.93
   4   4   0  117.75    7.98
  -4   4   0  116.95    8.09
   4   4   0  130.42    8.09
  -4   4   0  116.12    7.91
  -4  -4   0  117.59    7.98
  -4  -4   0  116.83    7.97
   4   4   1   16.88    1.30
  -4   4  -1   16.15    1.31
   4   4   1   16.88    1.24
  -4  -4  -1   16.49    1.23
  -4  -4  -1   17.46    1.22
  -4   4  -2   30.33    2.28
  -4   4  -2   33.72    2.32
  -4   4  -2   35.18    2.19
   4   4   2   32.50    2.25
  -4  -4  -2   30.59    2.24
  -4  -4  -2   31.78    2.21
  -4  -4  -2   31.72    2.26
  -4   4  -3   21.83    1.62
   4   4   3   22.85    1.57
  -4   4  -3   23.38    1.62
  -4  -4  -3   19.96    1.55
  -4  -4  -3   22.86    1.58
  -4   4  -4   30.85    2.33
   4   4   4   33.17    2.31
  -4  -4  -4   37.73    2.34
   4   5  -6    5.07    0.51
  -4   5   6    6.23    0.48
   4   5  -6    5.64    0.41
   4  -5  -6    4.93    0.43
  -4  -5   6    5.94    0.44
  -4   5   5   13.85    1.07
  -4   5   5   13.75    1.14
   4   5  -5   17.67    1.25
   4   5  -5   17.94    1.10
  -4  -5   5   13.73    1.10
   4  -5  -5   15.86    1.10
   4   5  -4    0.04    0.13
  -4   5   4    0.08    0.09
  -4   5   4    0.03    0.04
   4   5  -4    0.07    0.06
  -4  -5   4    0.02    0.05
  -4   5   3   14.18    1.23
  -4   5   3   18.66    1.13
   4   5  -3   16.03    1.16
   4  -5  -3   17.65    1.15
  -4  -5   3   13.93    1.26
   4   5  -2   95.47    6.40
   4   5  -2  102.23    6.47
   4   5  -2   85.31    6.62
  -4   5   2   94.00    6.58
  -4   5   2  104.51    6.43
   4  -5  -2   95.68    6.44
  -4  -5   2   99.93    6.50
  -4   5   1    1.10    0.13
   4   5  -1    1.11    0.15
  -4   5   1    1.03    0.23
   4  -5  -1    0.92    0.14
  -4  -5   1    0.87    0.16
  -4   5   0   11.33    0.79
   4   5   0   11.19    0.82
  -4   5   0   10.39    0.91
   4   5   0   10.57    0.79
  -4  -5   0   11.52    0.84
   4   5   1    1.83    0.20
  -4   5  -1    1.75    0.26
   4   5   1    1.72    0.16
   4   5   2    6.57    0.51
  -4   5  -2    6.70    0.55
  -4  -5  -2    6.15    0.52
   4   6  -3    1.50    0.16
  -4   6   3    1.83    0.21
  -4   6   3    1.46    0.14
   4  -6  -3    1.41    0.15
  -4  -6   3    1.48    0.17
  -4   6   2    3.38    0.27
  -4   6   2    3.69    0.34
   4   6  -2    3.43    0.29
  -4  -6   2    3.40    0.30
  -4   6   1   13.45    1.03
   4   6  -1   14.39    0.97
  -4   6   1   13.46    0.96
  -4  -6   1   14.47    1.00
   5   0 -10   -0.02    0.05
  -5   0  10    0.05    0.08
   5   0  -9  104.01    7.74
  -5   0   9  122.09    7.70
  -5   0   9  122.72    7.75
  -5   0   8    0.01    0.04
  -5   0   8    0.08    0.05
  -5   0   8    0.08    0.09
   5   0  -8    0.07    0.08
  -5   0   7  135.17    9.02
  -5   0   7  130.79    9.07
   5   0  -7  148.27    9.08
  -5   0   7  127.29    9.04
   5   0  -7  139.54    9.05
   5   0  -6    0.10    0.06
   5   0  -6    0.15    0.08
  -5   0   6    0.08    0.05
   5   0  -6    0.03    0.05
  -5   0   6    0.04    0.05
   5   0  -5  190.63   12.55
   5   0  -5  189.76   12.63
   5   0  -4    0.05    0.05
  -5   0   4    0.13    0.06
  -5   0   4    0.13    0.05
   5   0  -4    0.08    0.04
  -5   0   3   71.80    4.82
  -5   0   3   72.93    4.85
  -5   0   2    0.03    0.05
   5   0  -2    0.05    0.06
   5   0  -2    0.01    0.04
  -5   0   1   79.91    4.76
   5   0  -1   71.05    4.77
  -5   0   1   72.38    4.79
   5   0  -1   61.16    4.75
  -5   0   0    0.01    0.09
  -5   0   0    0.24    0.10
   5   0   0    0.01    0.05
  -5   0   0    0.28    0.08
   5   0   1   45.38    2.92
   5   0   1   44.33    2.91
  -5   0  -1   38.95    2.98
  -5   0  -1   42.56    2.93
  -5   0  -3  106.16    7.10
   5   0   3  108.35    7.09
   5   0   3  104.43    7.10
   5   0   4    0.01    0.06
  -5   0  -4    0.14    0.07
  -5   0  -5   16.78    1.07
  -5   0  -5   13.02    1.29
   5   0   5   15.48    1.07
  -5   1  10    1.37    0.16
   5   1 -10    1.35    0.15
   5  -1 -10    1.64    0.17
  -5  -1  10    1.26    0.13
   5   1  -9   33.84    2.09
  -5   1   9   25.96    2.07
   5  -1  -9   34.79    2.10
  -5  -1   9   25.95    2.04
   5   1  -8   34.31    2.60
  -5   1   8   35.31    2.45
  -5  -1   8   36.34    2.45
  -5  -1   8   36.48    2.43
   5  -1  -8   36.03    2.47
   5   1  -7   15.24    1.26
  -5   1   7   17.81    1.25
  -5  -1   7   19.26    1.26
   5  -1  -7   14.77    1.21
  -5  -1   7   20.53    1.31
   5  -1  -7   15.83    1.25
  -5  -1   7   19.98    1.25
  -5   1   6   34.74    2.05
   5   1  -6   26.55    2.06
   5  -1  -6   25.57    2.01
   5  -1  -6   27.71    2.04
  -5  -1   6   32.64    2.09
  -5  -1   6   35.51    2.06
   5  -1  -6   25.46    2.05
  -5  -1   5  218.90   15.08
   5  -1  -5  236.50   15.07
   5   1  -4   37.89    2.81
   5   1  -4   44.45    3.07
   5  -1  -4   44.19    2.81
   5  -1  -4   39.72    2.78
  -5   1   2   35.30    2.58
  -5   1   2   39.74    2.54
   5   1  -2   43.08    2.58
   5   1  -2   32.67    2.54
  -5  -1   2   34.98    2.55
   5  -1  -2   37.28    2.53
  -5  -1   2   39.80    2.58
   5  -1  -2   37.94    2.56
   5   1  -1  178.14   11.33
  -5  -1   1  171.27   11.32
  -5  -1   1  181.83   11.38
   5  -1  -1  153.60   11.31
   5   1   0   29.78    2.10
   5   1   0   30.67    2.16
  -5   1   0   30.66    2.11
   5  -1   0   28.49    2.10
  -5  -1   0   33.20    2.12
  -5  -1   0   30.85    2.14
   5   1   1   73.81    5.49
  -5   1  -1   83.41    5.46
   5   1   1   85.92    5.47
  -5   1  -1   74.02    5.55
   5   1   1   86.25    5.48
  -5  -1  -1   83.38    5.47
  -5  -1  -1   80.43    5.49
   5  -1   1   82.77    5.46
   5  -1   1   84.48    5.46
   5   1   2   16.78    1.11
  -5   1  -2   15.33    1.09
   5   1   2   15.14    1.11
   5   1   2   14.47    1.14
  -5   1  -2   14.61    1.20
   5  -1   2   15.32    1.09
   5  -1   2   15.16    1.09
  -5  -1  -2   15.22    1.12
  -5  -1  -2   13.38    1.09
  -5   1  -3  163.72   10.40
  -5   1  -3  172.63   11.07
   5   1   3  148.36   10.58
   5   1   3  155.88   10.40
   5   1   3  155.56   10.38
  -5  -1  -3  153.24   10.40
   5  -1   3  152.95   10.38
   5  -1   3  149.36   10.37
  -5   1  -4    3.58    0.28
   5   1   4    3.03    0.40
   5   1   4    3.79    0.31
  -5   1  -4    2.81    0.50
   5  -1   4    3.40    0.31
  -5  -1  -4    2.73    0.30
  -5   1  -5   85.85    6.59
   5   1   5  101.74    6.47
  -5  -1  -5  100.35    6.41
   5  -1   5   97.83    6.41
  -5   2   9   54.09    3.49
   5   2  -9   48.76    3.47
  -5  -2   9   52.23    3.46
   5   2  -8    6.52    0.55
  -5   2   8    5.66    0.50
   5   2  -8    6.53    0.50
  -5   2   8    5.65    0.49
   5  -2  -8    6.64    0.51
  -5  -2   8    4.91    0.48
   5  -2  -8    5.20    0.47
  -5  -2   8    5.87    0.48
   5  -2  -8    7.11    0.53
  -5  -2   7   73.32    4.91
  -5   2   6  102.36    6.88
  -5   2   6  115.26    6.95
   5   2  -6   89.78    6.91
  -5  -2   6  111.22    6.97
  -5  -2   6  113.16    6.91
   5  -2  -6  104.31    7.11
   5  -2  -6   88.62    6.89
  -5   2   5    5.77    0.51
   5   2  -5    6.00    0.53
   5   2  -5    4.98    0.54
  -5   2   5    6.20    0.49
  -5  -2   5    6.33    0.50
   5  -2  -5    6.20    0.49
  -5  -2   5    6.07    0.47
   5  -2  -5    6.33    0.48
  -5   2   4   15.61    1.22
  -5   2   4   16.06    1.16
  -5   2   4   16.63    1.20
   5   2  -4   18.37    1.22
  -5  -2   4   16.74    1.19
  -5  -2   4   17.66    1.23
   5   2  -3   70.40    5.05
  -5   2   3   72.80    5.04
  -5   2   3   71.24    5.00
   5   2  -3   75.70    5.02
  -5   2   3   74.24    4.96
  -5  -2   3   73.55    5.00
  -5  -2   3   84.71    5.05
   5   2  -2   32.43    2.20
  -5   2   2   28.91    2.14
   5   2  -2   33.10    2.25
  -5   2   2   34.67    2.20
  -5  -2   2   32.58    2.26
  -5  -2   2   28.86    2.18
  -5   2   1   81.67    5.18
  -5   2   1   73.79    5.26
   5   2  -1   77.09    5.23
   5   2  -1   81.11    5.20
  -5   2   1   67.49    5.14
  -5  -2   1   75.73    5.18
  -5  -2   1   82.18    5.21
  -5  -2   1   76.32    5.23
   5  -2  -1   79.63    5.16
   5  -2  -1   79.16    5.27
   5   2   0    7.35    0.63
  -5   2   0    8.78    0.63
   5   2   0    8.76    0.70
  -5   2   0    8.75    0.75
   5   2   0    9.37    0.67
   5  -2   0    7.00    0.63
  -5  -2   0    8.27    0.66
  -5  -2   0    8.22    0.69
   5  -2   0    8.92    0.64
  -5  -2   0    8.42    0.65
   5   2   1    7.65    0.62
   5   2   1    7.64    0.67
  -5   2  -1    7.53    0.78
   5   2   1    8.28    0.65
  -5   2  -1    7.84    0.73
  -5  -2  -1    7.93    0.67
   5  -2   1    8.28    0.61
  -5  -2  -1    8.13    0.64
   5  -2   1    8.20    0.62
  -5  -2  -1    8.56    0.62
   5   2   2   16.19    1.18
  -5   2  -2   16.12    1.04
  -5   2  -2   16.99    1.24
   5   2   2   15.13    1.10
  -5   2  -2   13.83    1.29
   5   2   2   15.41    1.13
   5   2   2   14.89    1.15
   5  -2   2   15.53    1.09
  -5  -2  -2   14.82    1.13
   5  -2   2   14.53    1.09
  -5  -2  -2   14.96    1.15
  -5   2  -3    9.41    0.78
   5   2   3    8.38    0.70
   5   2   3    8.93    0.72
  -5   2  -3    8.84    0.88
  -5  -2  -3    8.56    0.70
   5  -2   3    8.75    0.67
   5  -2   3    8.54    0.66
  -5   2  -4   16.96    1.62
   5   2   4   17.04    1.26
   5  -2   4   18.70    1.24
  -5  -2  -4   17.36    1.26
  -5   2  -5    0.11    0.10
   5   2   5    0.04    0.09
  -5  -2  -5    0.06    0.05
   5  -2   5    0.08    0.04
  -5   3   9   53.93    3.83
  -5  -3   9   53.37    3.83
   5  -3  -9   64.89    3.86
  -5   3   8    0.56    0.13
   5   3  -8    0.85    0.18
  -5   3   8    0.62    0.14
   5  -3  -8    0.85    0.15
   5  -3  -8    0.90    0.11
  -5  -3   8    0.55    0.11
   5   3  -7   29.32    1.92
  -5   3   7   26.20    1.99
   5   3  -7   28.20    2.05
   5   3  -7   29.38    1.97
  -5   3   7   27.48    1.97
   5  -3  -7   26.96    1.94
  -5  -3   7   28.43    1.96
   5  -3  -7   31.56    2.05
   5   3  -6  186.09   12.07
   5  -3  -6  174.98   11.95
   5   3  -5   26.44    2.04
   5   3  -5   28.72    2.11
  -5   3   5   28.90    2.05
  -5   3   5   25.62    1.95
  -5   3   5   29.72    2.00
   5   3  -5   30.29    2.07
   5  -3  -5   28.67    1.99
  -5  -3   5   30.63    2.00
  -5  -3   5   30.02    2.04
   5  -3  -5   30.06    2.00
  -5   3   4   89.69    5.70
   5   3  -4   84.10    5.82
   5   3  -4   81.98    5.85
   5   3  -4   85.16    5.80
   5  -3  -4   79.73    5.72
  -5  -3   4   98.36    5.80
   5  -3  -4   81.27    5.71
  -5   3   3  103.86    6.89
   5   3  -3  105.30    7.00
   5   3  -3   93.42    7.01
  -5   3   3  116.50    7.02
   5  -3  -3  106.25    6.92
   5  -3  -3   90.96    6.90
  -5  -3   3   96.78    6.97
  -5  -3   3  118.05    6.97
   5   3  -2   15.76    1.42
  -5   3   2   19.04    1.31
   5   3  -2   17.57    1.39
   5  -3  -2   20.51    1.32
  -5  -3   2   20.43    1.39
   5   3  -1  142.61    9.34
  -5   3   1  129.54    9.17
   5   3  -1  142.85    9.28
  -5   3   1  157.41    9.36
   5  -3  -1  137.84    9.20
  -5  -3   1  142.34    9.26
  -5  -3   1  128.80    9.23
  -5  -3   1  129.35    9.28
   5   3   0    0.51    0.15
  -5   3   0    0.45    0.10
   5   3   0    0.50    0.14
  -5   3   0    0.60    0.20
   5   3   0    0.94    0.24
   5  -3   0    0.40    0.10
  -5  -3   0    0.41    0.12
  -5  -3   0    0.33    0.09
  -5  -3   0    0.36    0.14
   5   3   1  122.96    8.15
   5   3   1  121.61    8.07
  -5   3  -1  118.19    8.24
   5   3   1  123.74    8.21
   5   3   1  120.32    8.17
   5  -3   1  119.44    8.10
  -5  -3  -1  118.61    8.16
  -5  -3  -1  126.10    8.11
  -5  -3  -1  126.52    8.15
   5   3   2   59.57    4.04
  -5   3  -2   56.80    4.04
  -5   3  -2   62.16    4.08
   5   3   2   58.94    4.00
   5  -3   2   57.57    3.93
  -5  -3  -2   57.07    3.99
  -5  -3  -2   58.18    3.99
  -5   3  -3   35.84    2.45
   5   3   3   35.83    2.39
  -5   3  -3   34.18    2.44
  -5  -3  -3   32.83    2.38
   5  -3   3   33.66    2.34
  -5   3  -4    4.19    0.40
   5   3   4    4.96    0.39
   5  -3   4    4.36    0.35
  -5  -3  -4    4.56    0.38
  -5   4   8    4.93    0.38
  -5   4   8    5.25    0.40
   5  -4  -8    4.69    0.38
  -5  -4   8    5.00    0.38
   5   4  -7  112.11    7.92
  -5   4   7  121.28    7.77
  -5   4   7  124.93    7.86
   5  -4  -7  103.67    7.76
  -5  -4   7  124.15    7.77
  -5   4   6  127.45    7.53
  -5   4   6  128.84    7.60
   5   4  -6   99.44    7.62
   5   4  -6   96.64    7.50
   5  -4  -6  102.95    7.56
  -5  -4   6  124.61    7.54
  -5   4   5   29.00    2.00
  -5   4   5   29.65    1.92
   5   4  -5   28.12    1.93
  -5   4   5   25.02    1.89
   5   4  -5   25.91    1.92
   5   4  -5   28.39    2.06
  -5  -4   5   29.62    1.95
   5  -4  -5   27.90    1.93
  -5   4   4   45.19    2.98
  -5   4   4   40.14    2.79
   5   4  -4   35.87    2.83
   5   4  -4   43.92    3.30
   5   4  -4   44.72    2.95
   5  -4  -4   41.38    2.81
   5  -4  -4   42.76    2.81
  -5  -4   4   37.59    2.86
   5   4  -3    9.22    0.73
   5   4  -3    8.52    0.69
  -5   4   3    9.14    0.65
   5   4  -3    8.53    0.80
   5  -4  -3    9.28    0.68
  -5  -4   3    9.64    0.73
  -5  -4   3    8.27    0.72
   5  -4  -3    8.18    0.66
   5   4  -2   18.86    1.57
   5   4  -2   19.22    1.42
  -5   4   2   17.48    1.50
  -5   4   2   21.83    1.39
   5   4  -2   19.90    1.46
  -5  -4   2   18.70    1.45
  -5  -4   2   23.93    1.50
   5   4  -1   63.16    4.24
   5   4  -1   55.64    4.38
   5   4  -1   63.64    4.30
  -5   4   1   65.13    4.22
  -5  -4   1   64.57    4.28
  -5  -4   1   64.95    4.30
  -5   4   0    1.88    0.19
  -5   4   0    1.97    0.31
   5   4   0    2.31    0.21
   5   4   0    2.01    0.26
   5   4   0    1.88    0.35
  -5  -4   0    1.80    0.24
   5  -4   0    1.86    0.22
  -5  -4   0    2.03    0.24
   5   4   1    4.36    0.34
  -5   4  -1    3.85    0.45
   5   4   1    4.21    0.41
  -5  -4  -1    4.74    0.47
   5  -4   1    3.81    0.35
  -5  -4  -1    4.47    0.38
  -5   4  -2   12.54    1.00
   5   4   2   13.13    0.95
  -5  -4  -2   13.12    0.96
   5  -4   2   11.76    0.89
  -5   4  -3   33.74    2.35
   5   4   3   33.55    2.32
  -5  -4  -3   34.69    2.33
   5   5  -6   11.44    0.75
   5   5  -6    9.83    0.82
   5  -5  -6   10.54    0.77
   5   5  -5   34.26    2.27
   5  -5  -5   33.40    2.27
  -5  -5   5   32.78    2.28
  -5   5   4   16.88    1.22
  -5   5   4   21.04    1.33
   5   5  -4   15.46    1.24
   5  -5  -4   17.46    1.24
  -5   5   3   51.12    3.42
   5  -5  -3   46.78    3.43
  -5  -5   3   55.98    3.49
  -5   5   2    3.65    0.31
   5   5  -2    3.54    0.35
  -5   5   2    4.51    0.43
   5   5  -2    3.75    0.34
   5  -5  -2    3.89    0.32
  -5  -5   2    3.69    0.36
   5   5  -1   26.35    1.82
   5   5  -1   28.09    1.83
  -5   5   1   23.84    1.79
  -5   5   1   26.12    1.92
  -5  -5   1   26.54    1.85
   5  -5  -1   27.79    1.81
   5   5   0   15.34    0.98
   5   5   0   14.72    1.02
  -5   5   0   12.95    1.11
  -5   5   0   11.92    0.96
  -5  -5   0   14.84    1.02
   5   5   1   53.07    3.27
  -5   5  -1   46.08    3.31
  -5  -5  -1   46.11    3.25
  -6   0  10   25.84    1.72
   6   0 -10   23.91    1.71
  -6   0   9   -0.05    0.06
   6   0  -9    0.03    0.07
  -6   0   8    1.04    0.16
  -6   0   8    1.08    0.14
  -6   0   8    1.21    0.18
   6   0  -7    0.03    0.05
  -6   0   7    0.01    0.04
   6   0  -7   -0.02    0.06
  -6   0   7    0.04    0.07
  -6   0   7    0.03    0.05
  -6   0   6   68.61    4.63
  -6   0   6   69.81    4.66
   6   0  -6   70.09    4.69
  -6   0   6   72.11    4.77
   6   0  -6   68.17    4.66
   6   0  -6   68.29    4.62
   6   0  -5    0.00    0.04
  -6   0   5    0.05    0.05
  -6   0   5   -0.02    0.05
   6   0  -5    0.05    0.07
   6   0  -5   -0.02    0.04
   6   0  -4  279.84   17.29
  -6   0   4  242.11   17.19
  -6   0   3    0.02    0.09
  -6   0   3    0.15    0.08
   6   0  -3    0.00    0.05
   6   0  -3    0.03    0.05
   6   0  -3    0.23    0.13
  -6   0   2   33.38    2.18
   6   0  -2   29.38    2.18
   6   0  -1    0.00    0.05
   6   0  -1    0.07    0.06
   6   0  -1    0.11    0.13
  -6   0   1    0.03    0.06
  -6   0   1   -0.05    0.07
  -6   0   1    0.02    0.09
   6   0   0   57.90    3.53
   6   0   0   46.22    3.48
  -6   0   0   49.98    3.51
   6   0   2   43.96    3.01
   6   0   2   43.82    3.02
   6   0   4   97.68    6.11
  -6   0  -4   86.98    6.03
  -6   0  -4   88.19    6.24
  -6   1  10   28.74    2.09
   6   1 -10   31.88    2.09
   6  -1 -10   31.68    2.10
   6   1  -9    9.76    0.80
  -6   1   9   11.74    0.81
   6  -1  -9    9.97    0.80
  -6  -1   9   11.41    0.77
   6   1  -8  136.03   10.16
  -6   1   8  143.23   10.21
  -6   1   8  163.74   10.18
  -6  -1   8  161.59   10.13
   6  -1  -8  147.57   10.18
   6  -1  -8  158.78   10.24
  -6  -1   8  162.32   10.17
  -6  -1   8  151.38   10.18
  -6   1   7    2.69    0.29
   6   1  -7    2.99    0.32
  -6   1   7    2.82    0.31
  -6  -1   7    3.27    0.33
  -6  -1   7    2.90    0.27
   6  -1  -7    2.83    0.26
   6  -1  -7    3.35    0.31
  -6  -1   7    2.86    0.29
   6  -1  -7    3.36    0.33
  -6   1   6  150.39   10.58
   6   1  -6  163.42   10.63
   6   1  -6  154.74   10.60
   6  -1  -6  156.59   10.57
  -6  -1   6  162.04   10.58
   6  -1  -6  173.74   10.61
   6  -1  -6  157.97   10.62
   6   1  -5   25.32    1.78
   6  -1  -5   23.70    1.77
   6  -1  -5   25.84    1.74
   6   1  -4  133.52    9.00
   6   1  -4  130.36    8.96
   6   1  -4  140.02    8.90
   6  -1  -4  124.93    8.98
   6  -1  -4  143.96    8.91
   6   1  -3   10.55    0.74
  -6   1   3   10.41    0.81
  -6   1   3    9.80    0.77
   6   1  -3    8.97    0.77
  -6  -1   3   11.41    0.76
  -6  -1   3    9.63    0.79
   6  -1  -3   10.67    0.74
  -6  -1   3    8.88    0.83
   6   1  -2   93.24    6.89
  -6   1   2  107.28    6.92
   6   1  -2   92.28    6.94
   6  -1  -2  104.12    6.89
  -6  -1   2  110.48    6.91
  -6  -1   2  110.70    6.96
   6   1  -1   19.13    1.48
   6   1  -1   18.13    1.41
   6   1  -1   21.30    1.47
  -6   1   1   18.99    1.47
  -6   1   1   20.72    1.45
   6  -1  -1   19.44    1.43
  -6  -1   1   20.49    1.44
  -6  -1   1   20.22    1.48
   6  -1  -1   21.40    1.43
  -6   1   0   50.24    3.54
   6   1   0   47.84    3.52
   6   1   0   55.79    3.57
  -6   1   0   56.04    3.62
   6  -1   0   55.25    3.55
  -6  -1   0   52.29    3.58
   6  -1   0   46.53    3.53
  -6   1  -1    5.78    0.64
   6   1   1    7.37    0.59
  -6   1  -1    5.93    0.70
   6   1   1    7.09    0.63
  -6   1  -1    8.04    0.59
   6   1   1    6.58    0.59
   6  -1   1    7.29    0.59
  -6  -1  -1    7.70    0.61
  -6  -1  -1    7.63    0.62
   6  -1   1    7.23    0.59
   6   1   2   31.77    2.33
   6   1   2   30.26    2.31
   6   1   2   34.11    2.30
  -6   1  -2   36.06    2.28
   6  -1   2   33.17    2.30
   6  -1   2   31.71    2.29
  -6  -1  -2   34.70    2.32
  -6   1  -3   18.94    1.64
  -6   1  -3   24.05    1.47
   6   1   3   18.95    1.53
   6   1   3   22.10    1.50
  -6  -1  -3   22.22    1.52
   6  -1   3   21.04    1.50
  -6   1  -4    3.96    0.44
   6  -1   4    4.06    0.37
  -6  -1  -4    4.18    0.35
  -6   2   9    1.00    0.17
  -6  -2   9    1.48    0.15
   6  -2  -9    1.30    0.17
   6   2  -8   50.32    3.02
  -6   2   8   38.99    2.99
   6  -2  -8   47.62    2.95
  -6  -2   8   39.57    3.00
  -6   2   7   11.76    0.86
   6   2  -7    9.32    0.84
  -6  -2   7   11.09    0.83
  -6  -2   7   12.22    0.82
   6  -2  -7   11.08    0.83
   6  -2  -7   10.20    0.79
  -6   2   6    9.69    0.71
  -6   2   6    9.06    0.71
   6   2  -6    9.09    0.73
   6  -2  -6    9.14    0.68
   6  -2  -6    8.68    0.72
  -6  -2   6    8.86    0.72
   6  -2  -6    8.88    0.73
  -6  -2   6    8.83    0.68
  -6   2   5   45.39    3.63
  -6   2   5   53.12    3.54
  -6  -2   5   51.07    3.62
  -6  -2   5   57.38    3.61
  -6  -2   5   54.12    3.57
  -6   2   4   83.00    6.17
   6   2  -4  107.59    6.23
   6   2  -4  107.41    6.27
  -6  -2   4   83.16    6.20
  -6  -2   4   80.82    6.15
   6   2  -3   87.68    6.03
   6   2  -3   76.82    5.83
  -6  -2   3   84.04    5.90
  -6  -2   3   95.45    5.88
   6  -2  -3   93.38    5.81
   6  -2  -3   83.46    5.77
   6   2  -2   33.99    2.47
   6   2  -2   33.91    2.52
  -6  -2   2   32.70    2.43
  -6  -2   2   35.66    2.52
   6  -2  -2   39.20    2.41
  -6  -2   2   35.87    2.48
   6  -2  -2   36.05    2.44
   6   2  -1   15.27    1.15
  -6   2   1   16.40    1.12
   6   2  -1   15.04    1.19
  -6   2   1   15.32    1.19
  -6  -2   1   15.99    1.20
   6  -2  -1   14.29    1.11
  -6  -2   1   15.69    1.15
  -6  -2   1   12.86    1.09
   6  -2  -1   16.48    1.11
   6   2   0  154.25   10.20
  -6   2   0  164.16   10.24
  -6   2   0  150.94   10.09
   6   2   0  160.60   10.17
   6  -2   0  153.52   10.13
  -6  -2   0  134.77   10.09
  -6  -2   0  148.75   10.19
   6   2   1    5.09    0.48
  -6   2  -1    4.30    0.52
   6   2   1    5.15    0.58
   6   2   1    5.67    0.52
   6  -2   1    6.30    0.48
  -6  -2  -1    5.47    0.51
  -6  -2  -1    5.64    0.49
   6  -2   1    4.61    0.44
  -6   2  -2   75.86    5.54
  -6   2  -2   77.97    5.53
   6   2   2   83.84    5.51
   6  -2   2   84.49    5.48
  -6  -2  -2   84.57    5.49
   6   2   3   20.35    1.43
  -6   2  -3   19.19    1.46
  -6  -2  -3   20.54    1.43
   6  -2   3   19.74    1.40
  -6   3   9    1.62    0.16
  -6  -3   9    1.47    0.15
  -6   3   8   43.11    2.82
  -6   3   8   42.55    2.84
   6  -3  -8   36.21    2.80
  -6  -3   8   46.06    2.83
   6   3  -7    4.29    0.39
   6   3  -7    4.29    0.43
  -6   3   7    4.17    0.38
  -6   3   7    3.96    0.37
   6   3  -7    4.60    0.35
   6  -3  -7    4.72    0.41
  -6  -3   7    4.42    0.39
  -6   3   6  110.62    7.62
  -6   3   6  114.56    7.65
   6   3  -6  115.33    7.67
   6   3  -6  111.84    7.70
  -6  -3   6  115.72    7.66
  -6  -3   6  115.06    7.62
   6  -3  -6  123.93    7.64
   6  -3  -6  109.57    7.60
   6   3  -5  185.65   12.22
   6   3  -5  169.40   12.18
   6   3  -5  183.16   12.20
   6  -3  -5  184.71   12.11
   6  -3  -5  192.12   12.13
   6   3  -4   55.38    4.28
  -6   3   4   67.55    4.26
  -6   3   4   66.84    4.18
  -6  -3   4   64.98    4.28
  -6  -3   4   72.64    4.24
   6  -3  -4   56.08    4.19
   6  -3  -4   53.29    4.17
   6   3  -3   25.87    1.97
  -6   3   3   24.14    1.81
   6   3  -3   23.45    1.88
  -6   3   3   29.52    1.88
  -6   3   3   29.51    1.79
   6  -3  -3   23.60    1.78
  -6  -3   3   25.60    1.88
   6   3  -2   82.65    5.59
  -6   3   2   88.31    5.59
   6   3  -2   82.41    5.64
  -6   3   2   82.66    5.45
  -6   3   2   81.56    5.46
  -6  -3   2   80.40    5.52
   6  -3  -2   77.21    5.56
  -6  -3   2   81.04    5.57
   6  -3  -2   83.88    5.47
  -6  -3   2   80.84    5.61
   6   3  -1   32.13    2.26
   6   3  -1   31.29    2.19
  -6   3   1   27.67    2.18
   6  -3  -1   27.87    2.09
  -6  -3   1   35.78    2.19
  -6  -3   1   28.19    2.11
   6   3   0   39.85    2.92
   6   3   0   43.46    2.89
  -6   3   0   41.92    2.90
  -6  -3   0   42.95    2.85
   6  -3   0   38.29    2.78
  -6  -3   0   35.70    2.76
  -6  -3   0   42.92    2.87
   6   3   1   11.04    0.87
  -6   3  -1   11.56    0.93
  -6  -3  -1   10.27    0.86
   6  -3   1   10.43    0.81
   6   3   2   21.76    1.49
  -6   3  -2   18.60    1.51
   6  -3   2   19.77    1.42
  -6  -3  -2   21.76    1.59
   6   3   3   10.29    0.74
   6  -3   3    9.12    0.70
  -6  -3  -3    9.97    0.74
  -6   4   8    7.40    0.52
  -6  -4   8    7.05    0.52
  -6   4   7    1.89    0.17
   6   4  -7    1.62    0.15
  -6   4   7    1.90    0.19
   6  -4  -7    1.56    0.17
  -6  -4   7    2.00    0.19
  -6   4   6   10.53    0.75
  -6   4   6   10.04    0.80
   6   4  -6   11.29    0.76
  -6  -4   6   10.85    0.78
   6  -4  -6    9.86    0.76
  -6  -4   5   67.48    4.57
   6   4  -4   30.87    2.01
  -6   4   4   30.05    2.06
  -6   4   4   29.34    1.97
   6   4  -4   26.69    2.04
   6  -4  -4   29.72    1.99
  -6  -4   4   27.31    2.06
   6   4  -3   29.62    2.11
   6   4  -3   29.43    2.02
   6   4  -3   25.64    1.95
   6  -4  -3   26.86    1.92
  -6  -4   3   29.82    2.04
  -6   4   2   39.26    2.56
   6   4  -2   33.84    2.58
   6   4  -2   37.46    2.65
  -6  -4   2   42.80    2.63
  -6  -4   2   36.06    2.66
   6   4  -1    7.61    0.59
  -6   4   1    8.80    0.71
   6   4  -1    7.57    0.66
  -6  -4   1    7.53    0.62
   6  -4  -1    7.22    0.59
   6   4   0   27.49    1.93
  -6   4   0   27.32    1.97
   6   4   0   27.77    1.86
   6  -4   0   24.22    1.86
  -6  -4   0   30.54    2.06
  -6  -4   0   25.63    1.86
   6  -4   1    4.80    0.38
   6   4   2   19.37    1.31
  -6   4  -2   17.27    1.32
  -6  -4  -2   18.67    1.30
   6   5  -5    9.75    0.75
  -6   5   5   11.96    0.80
   6  -5  -5    9.59    0.75
  -6  -5   5   11.70    0.79
  -6   5   4    3.94    0.39
   6   5  -4    5.16    0.38
  -6  -5   4    4.07    0.37
   6  -5  -4    5.47    0.40
   6   5  -3    4.12    0.39
  -6   5   3    6.01    0.45
   6  -5  -3    4.46    0.37
   6   5  -2   17.50    1.16
   6   5  -2   15.43    1.17
   6  -5  -2   17.32    1.16
   6   5  -1    9.46    0.68
   6   5  -1   11.09    0.70
  -6   5   1    8.55    0.74
  -6  -5   1    9.14    0.70
   6   5   0   14.70    1.16
  -6   5   0   19.11    1.23
  -7   0  10    0.03    0.04
   7   0 -10    0.19    0.07
   7   0  -9   25.40    1.95
  -7   0   9   31.15    2.01
  -7   0   8    0.01    0.07
  -7   0   8   -0.01    0.05
   7   0  -8    0.01    0.06
   7   0  -7  260.69   17.13
  -7   0   7  257.54   17.13
  -7   0   6   -0.02    0.05
   7   0  -6    0.01    0.05
   7   0  -6    0.14    0.07
  -7   0   6   -0.06    0.06
   7   0  -6    0.19    0.10
   7   0  -5  125.03    8.96
   7   0  -5  134.12    8.89
   7   0  -5  132.33    8.93
  -7   0   5  139.27    8.95
  -7   0   5  140.76    8.98
  -7   0   4    0.00    0.09
   7   0  -4    0.10    0.06
   7   0  -4    0.02    0.04
  -7   0   3  140.05    9.29
   7   0  -3  141.00    9.30
   7   0  -3  150.75    9.25
   7   0  -3  125.41    9.34
  -7   0   2    0.05    0.09
   7   0  -2    0.00    0.07
   7   0  -2    0.20    0.11
  -7   0   2    0.01    0.09
   7   0  -1  110.80    7.15
  -7   0   1  102.88    7.19
   7   0   0   -0.01    0.07
   7   0   0    0.37    0.11
  -7   0   0    0.02    0.08
   7   0   1   33.10    2.55
   7   0   1   41.34    2.61
  -7   0  -1   36.61    2.57
  -7   0  -2    0.01    0.06
   7   0   2   -0.02    0.06
  -7   0  -2   -0.03    0.15
  -7   0  -3   65.11    3.97
   7   0   3   58.52    3.98
  -7   0  -3   54.80    4.03
  -7   1  10    2.45    0.24
   7   1 -10    2.93    0.24
   7  -1 -10    2.75    0.25
   7   1  -9   50.01    3.29
  -7  -1   9   49.29    3.30
  -7  -1   9   46.44    3.23
   7   1  -8    8.34    0.74
  -7   1   8   10.70    0.76
  -7  -1   8    9.95    0.70
  -7  -1   8   10.22    0.76
   7  -1  -8    8.85    0.74
  -7   1   7    2.56    0.37
   7  -1  -7    1.88    0.19
   7  -1  -7    1.97    0.23
  -7  -1   7    1.96    0.23
  -7  -1   7    2.03    0.20
  -7   1   6    2.41    0.34
   7   1  -6    2.84    0.31
   7   1  -6    2.79    0.34
  -7   1   6    2.91    0.31
   7  -1  -6    3.19    0.26
   7  -1  -6    2.65    0.31
   7  -1  -6    2.86    0.28
  -7  -1   6    2.73    0.33
  -7  -1   6    3.09    0.30
  -7  -1   6    2.78    0.26
   7   1  -5   13.51    0.98
   7   1  -5   14.18    0.95
   7  -1  -5   12.97    0.96
   7  -1  -5   14.01    0.93
  -7  -1   5    9.96    0.92
  -7  -1   5    9.97    0.95
  -7  -1   5   11.81    0.96
   7   1  -4   66.08    4.37
   7   1  -4   67.68    4.24
  -7   1   4   61.73    4.32
   7   1  -4   68.85    4.32
  -7  -1   4   58.83    4.36
  -7  -1   4   58.47    4.24
  -7  -1   4   57.24    4.31
   7  -1  -4   69.16    4.30
  -7   1   3   92.67    6.09
  -7   1   3   96.30    6.03
  -7  -1   3   87.55    6.11
  -7  -1   3   82.85    6.05
   7   1  -2   56.35    3.68
  -7   1   2   54.89    3.62
   7   1  -2   50.51    3.62
   7  -1  -2   51.58    3.59
  -7  -1   2   51.47    3.65
   7  -1  -2   52.84    3.55
  -7  -1   2   49.05    3.60
   7   1  -1   27.16    1.94
  -7   1   1   27.49    1.91
   7   1  -1   28.36    1.98
   7   1  -1   24.05    1.85
   7  -1  -1   24.36    1.87
   7  -1  -1   28.71    1.93
  -7  -1   1   26.77    1.95
   7   1   0    0.72    0.18
  -7   1   0    0.27    0.13
   7   1   0    0.44    0.11
  -7   1   0    0.39    0.16
   7  -1   0    0.39    0.12
  -7  -1   0    0.21    0.11
   7  -1   0    0.33    0.11
   7   1   1   27.35    1.98
   7   1   1   28.05    1.99
  -7   1  -1   29.09    1.91
   7   1   1   25.48    1.99
   7  -1   1   24.77    1.91
   7  -1   1   26.68    1.95
  -7  -1  -1   30.00    1.97
   7   1   2    1.63    0.36
   7   1   2    1.44    0.19
  -7   1  -2    1.84    0.18
   7  -1   2    1.79    0.21
  -7  -1  -2    1.67    0.22
  -7  -1  -3   29.97    2.27
   7  -1   3   31.43    2.13
  -7  -1  -3   32.50    2.14
   7   2  -9    5.10    0.41
  -7   2   9    5.20    0.42
  -7  -2   9    4.99    0.39
   7  -2  -9    5.75    0.44
   7   2  -8    3.41    0.31
   7   2  -8    3.05    0.25
   7  -2  -8    3.59    0.38
   7  -2  -8    2.84    0.26
  -7   2   7   53.04    3.51
   7   2  -7   49.21    3.51
  -7  -2   7   50.71    3.51
   7  -2  -7   53.37    3.51
   7  -2  -7   52.11    3.46
   7  -2  -7   50.17    3.51
  -7  -2   7   52.80    3.47
  -7   2   6    8.20    0.71
   7   2  -6    8.99    0.77
  -7  -2   6    7.90    0.70
   7  -2  -6    9.62    0.70
   7  -2  -6   10.22    0.68
  -7  -2   6    8.79    0.67
  -7   2   5  135.48    9.23
  -7   2   5  147.58    9.26
   7   2  -5  119.96    9.27
  -7  -2   5  149.72    9.23
  -7  -2   5  141.40    9.33
  -7   2   4   34.82    2.24
  -7  -2   4   36.61    2.30
   7  -2  -4   28.40    2.21
  -7  -2   4   33.33    2.33
   7  -2  -4   27.94    2.19
   7   2  -3  204.61   16.09
  -7  -2   3  270.64   16.09
   7  -2  -3  251.11   16.03
  -7  -2   3  241.90   16.12
   7   2  -2    6.09    0.58
   7   2  -2    5.96    0.62
  -7   2   2    6.97    0.55
  -7   2   2    6.21    0.55
  -7  -2   2    5.83    0.49
  -7  -2   2    6.22    0.62
  -7  -2   2    5.89    0.57
   7  -2  -2    6.87    0.55
   7   2  -1   77.90    5.96
  -7   2   1   90.35    5.97
  -7   2   1   94.73    5.97
   7   2  -1   85.25    6.00
   7  -2  -1   97.45    5.92
   7  -2  -1   79.56    5.92
  -7  -2   1   91.89    6.02
  -7  -2   1   88.10    5.97
  -7   2   0   26.98    1.68
   7   2   0   24.08    1.81
   7   2   0   22.49    1.79
  -7   2   0   22.66    1.78
   7   2   0   21.18    1.84
   7  -2   0   23.98    1.75
  -7  -2   0   24.68    1.91
  -7  -2   0   27.45    1.83
   7  -2   0   27.05    1.76
  -7   2  -1   20.22    1.41
   7   2   1   18.53    1.39
   7  -2   1   17.44    1.33
  -7  -2  -1   18.42    1.38
   7   2   2    3.69    0.36
  -7  -2  -2    3.94    0.36
   7  -2   2    3.64    0.33
  -7   3   8   14.16    0.99
   7   3  -8   14.82    0.98
   7  -3  -8   12.65    0.96
  -7  -3   8   14.35    0.98
  -7   3   7   12.64    0.98
  -7   3   7   13.82    0.99
   7   3  -7   15.11    0.97
   7   3  -7   13.93    1.01
   7  -3  -7   13.96    0.97
  -7  -3   7   13.42    0.98
   7   3  -6    4.11    0.41
  -7   3   6    4.39    0.37
  -7   3   6    4.12    0.37
  -7  -3   6    4.56    0.43
   7  -3  -6    4.40    0.38
   7   3  -5   26.60    2.01
  -7   3   5   27.80    1.96
  -7   3   5   30.73    1.96
   7   3  -5   26.78    2.04
   7  -3  -5   27.93    1.93
   7  -3  -5   24.50    1.95
  -7  -3   5   32.15    2.11
  -7  -3   5   28.64    1.95
  -7   3   4   28.19    1.98
  -7  -3   4   28.87    1.98
  -7   3   3   36.26    2.54
   7   3  -3   39.20    2.62
  -7   3   3   36.99    2.47
  -7  -3   3   34.37    2.60
  -7  -3   3   37.43    2.59
  -7  -3   3   34.85    2.50
   7   3  -2   17.67    1.58
  -7   3   2   19.86    1.35
   7   3  -2   16.18    1.36
   7  -3  -2   19.66    1.28
   7  -3  -2   15.66    1.29
  -7  -3   2   17.66    1.39
  -7  -3   2   17.06    1.43
  -7  -3   2   19.79    1.29
   7   3  -1    3.68    0.43
  -7   3   1    4.59    0.43
   7  -3  -1    4.04    0.41
  -7  -3   1    4.19    0.35
  -7  -3   1    3.76    0.43
   7   3   0    8.34    0.69
   7   3   0    8.46    0.58
  -7  -3   0    7.58    0.67
   7  -3   0    7.06    0.61
  -7   3  -1   21.56    1.61
   7   3   1   22.81    1.61
   7  -3   1   21.50    1.55
  -7  -3  -1   23.64    1.61
  -7   4   7   48.39    3.38
   7   4  -7   56.05    3.39
  -7  -4   7   49.20    3.39
   7  -4  -7   49.87    3.39
  -7   4   6    1.29    0.16
   7   4  -6    1.59    0.15
   7   4  -6    1.49    0.15
   7  -4  -6    1.51    0.15
   7   4  -5  110.68    6.50
  -7   4   5   83.71    6.56
   7   4  -5  104.37    6.53
   7  -4  -5  104.16    6.49
  -7  -4   5   85.96    6.49
   7   4  -4   32.79    2.21
   7   4  -4   32.26    2.25
   7  -4  -4   32.03    2.19
   7   4  -3    6.25    0.55
   7   4  -3    7.17    0.51
   7  -4  -3    6.91    0.49
  -7  -4   3    5.23    0.49
   7   4  -2    2.39    0.31
   7   4  -2    2.91    0.27
  -7   4   2    3.17    0.31
   7  -4  -2    2.92    0.26
  -7  -4   2    3.03    0.27
   7   4  -1   24.13    1.62
  -7  -4   1   24.39    1.66
   7  -4  -1   22.64    1.65
   7   4   0    6.91    0.53
  -7   4   0    6.03    0.52
  -7  -4   0    5.75    0.51
   7  -4   0    6.42    0.48
   8   0  -9    0.00    0.05
  -8   0   9    0.01    0.05
  -8   0   8   63.32    4.11
   8   0  -8   57.85    4.09
  -8   0   7    0.01    0.08
   8   0  -7    0.04    0.06
   8   0  -6    1.37    0.20
  -8   0   6    1.48    0.21
  -8   0   5    0.08    0.10
   8   0  -5    0.08    0.06
  -8   0   5    0.01    0.08
   8   0  -5    0.01    0.07
   8   0  -5    0.01    0.04
   8   0  -4   10.75    0.82
   8   0  -4   10.51    0.76
   8   0  -4    9.66    0.85
   8   0  -3   -0.11    0.09
   8   0  -3    0.11    0.06
   8   0  -3   -0.02    0.06
  -8   0   3    0.03    0.11
   8   0  -2  117.60    8.10
   8   0  -2  123.29    8.01
   8   0  -1    0.03    0.08
  -8   0   1    0.15    0.10
   8   0  -1    0.01    0.05
  -8   0   0  151.99    9.99
   8   0   0  147.74    9.94
   8   0   1    0.02    0.05
  -8   0  -1   -0.02    0.06
  -8   1   9    6.39    0.48
   8   1  -9    5.72    0.48
  -8  -1   9    5.99    0.49
   8  -1  -9    5.91    0.48
   8   1  -8    0.58    0.13
  -8   1   8    0.58    0.14
   8  -1  -8    0.76    0.16
  -8  -1   8    0.73    0.16
   8   1  -7    7.34    0.57
  -8   1   7    5.53    0.54
   8  -1  -7    7.61    0.58
   8  -1  -7    7.03    0.49
  -8  -1   7    5.48    0.55
  -8   1   6  116.43    8.03
   8   1  -6  124.52    8.06
   8   1  -6  121.36    8.07
   8  -1  -6  132.95    7.99
  -8  -1   6  113.04    8.08
  -8  -1   6  113.07    8.06
   8  -1  -6  119.32    8.04
   8  -1  -6  122.47    8.03
  -8   1   5   35.18    2.29
   8   1  -5   29.56    2.15
   8  -1  -5   31.69    2.10
   8  -1  -5   29.83    2.13
  -8  -1   5   27.48    2.14
   8   1  -4   48.15    3.43
   8   1  -4   46.62    3.47
   8  -1  -4   48.94    3.37
   8  -1  -4   47.29    3.41
  -8  -1   4   58.83    3.46
   8   1  -3    5.15    0.53
   8   1  -3    5.61    0.45
   8  -1  -3    5.99    0.48
   8  -1  -3    5.93    0.52
  -8  -1   3    6.35    0.69
  -8  -1   3    6.37    0.56
  -8   1   2  165.90   11.09
   8   1  -2  175.08   11.00
   8   1  -2  153.72   11.10
  -8   1   2  185.15   11.04
   8   1  -2  150.02   11.12
  -8  -1   2  160.20   11.13
   8  -1  -2  169.23   11.03
   8  -1  -2  171.00   11.10
  -8   1   1   11.27    0.85
   8   1  -1   10.28    0.89
   8   1  -1   10.73    0.77
   8  -1  -1   10.77    0.81
  -8  -1   1   10.52    0.88
   8  -1  -1    9.95    0.86
   8   1   0   36.84    2.70
  -8   1   0   37.66    2.63
   8  -1   0   44.68    2.65
  -8  -1   0   34.79    2.67
   8  -1   1   18.11    1.25
  -8  -1  -1   16.99    1.27
   8   2  -9   12.40    0.85
  -8   2   9   10.43    0.84
   8  -2  -9   12.90    0.90
  -8   2   8   90.40    5.79
  -8  -2   8   81.90    5.70
  -8   2   7    2.35    0.25
   8   2  -7    2.76    0.27
  -8  -2   7    1.95    0.26
  -8  -2   7    2.04    0.20
  -8   2   6   63.04    3.83
   8   2  -6   48.89    3.84
   8  -2  -6   49.35    3.83
  -8  -2   6   60.82    3.87
  -8  -2   6   60.24    3.78
   8   2  -5    5.80    0.56
  -8   2   5    7.08    0.54
   8   2  -5    6.41    0.62
   8  -2  -5    5.87    0.51
  -8  -2   5    6.54    0.57
  -8  -2   5    6.51    0.55
  -8  -2   5    5.79    0.54
   8  -2  -5    6.03    0.49
   8   2  -4   79.49    4.87
  -8   2   4   70.93    4.74
  -8  -2   4   66.02    4.81
   8  -2  -4   78.73    4.74
   8  -2  -4   62.85    4.80
  -8  -2   4   69.87    4.84
  -8  -2   4   67.50    4.75
  -8   2   3   18.11    1.35
   8   2  -3   23.18    1.47
  -8   2   3   18.07    1.33
  -8  -2   3   16.62    1.38
  -8  -2   3   17.48    1.42
  -8   2   2   43.80    2.97
  -8   2   2   43.75    2.95
   8   2  -2   46.05    3.07
  -8  -2   2   39.99    3.04
  -8   2   1   12.78    0.88
   8   2  -1   10.59    0.93
   8  -2  -1   12.09    0.86
  -8  -2   1   10.41    0.93
   8   2   0   25.59    1.97
   8  -2   0   29.85    1.92
   8   2   1    0.01    0.05
  -8  -2  -1    0.01    0.05
   8  -2   1    0.11    0.05
   8   3  -8    3.52    0.27
  -8   3   8    3.64    0.28
  -8  -3   8    3.14    0.27
   8   3  -7   14.89    1.05
   8   3  -7   15.19    1.01
  -8   3   7   14.84    1.03
  -8  -3   7   14.48    1.02
   8  -3  -7   13.89    1.02
   8   3  -6   35.15    2.33
  -8   3   6   29.50    2.30
   8  -3  -6   36.38    2.28
   8   3  -5    0.75    0.17
  -8   3   5    1.14    0.14
  -8   3   5    1.01    0.14
   8  -3  -5    1.15    0.14
  -8  -3   5    1.10    0.13
  -8   3   4   47.50    3.30
  -8  -3   4   48.62    3.31
  -8  -3   4   47.67    3.21
   8   3  -3    1.56    0.25
  -8   3   3    1.52    0.19
   8  -3  -3    1.67    0.18
  -8  -3   3    1.65    0.26
   8   3  -2   56.77    4.01
  -8   3   2   54.38    4.03
   8  -3  -2   63.91    3.94
  -8  -3   2   59.39    4.01
  -8   3   1   17.68    1.20
   8   3  -1   15.71    1.15
   8   3  -1   15.90    1.24
  -8  -3   1   15.08    1.22
   8  -3  -1   19.16    1.19
   8   3   0   16.11    1.21
  -8  -3   0   17.09    1.21
   8  -3   0   17.14    1.17
   8   4  -6   12.29    0.83
   8   4  -6   11.73    0.84
   8  -4  -6   12.83    0.85
   8   4  -5    6.10    0.45
  -8   4   5    5.98    0.45
   8   4  -5    5.62    0.44
   8  -4  -5    5.65    0.44
  -8  -4   5    6.31    0.44
   8   4  -4   20.36    1.42
  -8   4   4   21.26    1.44
   8   4  -4   21.72    1.45
   8  -4  -4   19.94    1.42
   8   4  -3    8.15    0.57
   8   4  -3    8.07    0.61
   8  -4  -3    7.56    0.57
   8   4  -2   20.68    1.44
   8  -4  -2   20.38    1.40
   9   0  -9    5.55    0.45
  -9   0   9    5.87    0.46
   9   0  -8    0.31    0.10
  -9   0   7   20.34    1.57
   9   0  -7   24.33    1.62
   9   0  -6    0.11    0.06
   9   0  -5   86.02    5.67
   9   0  -5   81.79    5.56
   9   0  -4    0.26    0.12
  -9   0   4    0.03    0.08
   9   0  -4   -0.04    0.04
   9   0  -3   89.96    6.09
   9   0  -3   90.13    5.98
   9   0  -2    0.00    0.04
  -9   0   2    0.11    0.09
   9   0  -1  107.81    8.02
  -9   0   1  134.15    8.12
  -9   0   0    0.13    0.05
   9   1  -8    5.94    0.47
  -9   1   8    5.38    0.46
  -9  -1   8    5.08    0.45
   9  -1  -8    6.18    0.46
  -9   1   7   48.72    3.22
   9  -1  -7   46.51    3.22
  -9  -1   7   47.03    3.23
   9   1  -6    7.76    0.61
  -9   1   6    6.59    0.59
   9  -1  -6    7.91    0.61
  -9  -1   6    6.09    0.59
   9  -1  -6    8.43    0.55
  -9   1   5   33.68    2.21
   9   1  -5   29.91    2.22
  -9  -1   5   34.06    2.24
   9  -1  -5   29.42    2.15
   9   1  -4   24.79    1.80
  -9   1   4   24.01    1.77
  -9  -1   4   25.37    1.80
   9  -1  -4   25.95    1.72
   9  -1  -3   32.68    2.56
  -9  -1   3   43.70    2.69
   9   1  -2    2.30    0.28
  -9   1   2    1.68    0.22
   9  -1  -2    2.31    0.21
  -9  -1   2    1.59    0.25
  -9   1   1   63.87    4.15
   9   1  -1   65.21    4.30
  -9  -1   1   57.51    4.20
  -9  -1   0    8.13    0.62
  -9   2   8   14.38    0.97
   9   2  -8   13.04    0.97
  -9   2   7    4.30    0.37
   9   2  -7    4.55    0.39
   9  -2  -7    4.49    0.34
   9   2  -6    1.15    0.18
   9  -2  -6    1.14    0.13
  -9  -2   6    1.41    0.19
   9   2  -5   40.50    2.41
  -9   2   5   31.63    2.34
  -9  -2   5   31.18    2.38
  -9   2   4   14.20    0.93
   9   2  -4   11.36    0.94
   9  -2  -4   11.44    0.88
  -9   2   3   22.03    1.43
   9  -2  -3   18.73    1.43
  -9  -2   3   21.78    1.53
   9   2  -2    0.13    0.07
   9  -2  -2    0.21    0.06
  -9  -2   2    0.08    0.09
   9   2  -1   28.61    2.08
  -9  -2   1   26.77    2.02
   9  -2  -1   32.38    1.99
   9   3  -6    1.45    0.16
   9  -3  -6    1.01    0.12
   9   3  -5   55.76    3.78
  -9  -3   5   55.99    3.90
   9  -3  -5   56.73    3.75
   9   3  -4    2.00    0.22
   9  -3  -4    2.02    0.20
  -9  -3   4    1.86    0.22
   9   3  -3   39.95    2.52
   9   3  -3   32.24    2.45
  -9  -3   3   36.51    2.51
   9  -3  -3   38.25    2.47
 -10   0   7    0.04    0.05
  10   0  -6   18.37    1.25
 -10   0   6   15.85    1.21
 -10   0   5    0.02    0.05
  10   0  -5    0.04    0.09
 -10   0   4   32.08    2.20
 -10   0   3    0.00    0.05
  10   1  -7    2.58    0.25
 -10   1   7    2.64    0.24
 -10  -1   7    2.67    0.25
  10   1  -6   26.60    1.84
 -10   1   6   26.91    1.83
 -10  -1   6   26.69    1.84
  10   1  -5    1.04    0.15
 -10   1   5    1.02    0.14
  10  -1  -5    0.94    0.14
 -10  -1   5    1.22    0.16
 -10   1   4   14.53    1.02
  10   1  -3    6.25    0.45
 -10   1   3    4.55    0.39
  10  -1  -3    6.21    0.41
 -10  -1   3    4.58    0.43
   0   0   0    0.00    0.00
;
_shelx_hkl_checksum   38537
